# Supplementary material for: Characterizing meiotic chromosomes' structure and pairing using a designer sequence optimized for Hi‐C
Source: Mol Syst Biol. 2018 Jul 16;14(7):e8293. doi: 10.15252/msb.20188293 (PMC6047084; doi:10.15252/msb.20188293)
Supplement: Supplementary file 2 — Dataset EV1 [file MSB-14-e8293-s002.zip]

Archive with 3 entries (3 files):
- Native_region_before_syn-HiC_design_IV_710,000-860,000.txt
- Syn-HiC_region_on_chr_IV.txt
- README.txt.txt
