# Supplementary material for: Characterizing meiotic chromosomes' structure and pairing using a designer sequence optimized for Hi‐C
Source: Mol Syst Biol. 2018 Jul 16;14(7):e8293. doi: 10.15252/msb.20188293 (PMC6047084; doi:10.15252/msb.20188293)
Supplement: Supplementary file 2 — Dataset EV1 [file MSB-14-e8293-s002.zip › Native_region_before_syn-HiC_design_IV_710,000-860,000.txt]

>SK1_WT. 149988 bp

AACAAGTTCATGGAGATCTGCTGCTTCTCAAGTGAAGTGGAATTACAAGGATCCTAACGT
CTTGGCATCTTCACATGGAAATGATATATTTGTATGGGATTTAAGAAAAGGCTCCACTCC
CCTTTGTTCTTTGAAAGGCCATGTAAGCTCCGTAAATAGCATAGATTTTAACCGGTTCAA
ATATTCTGAAATTATGTCGAGTTCGAACGATGGGACGGTGAAGTTTTGGGATTATTCAAA
AAGTACGACAGAATCAAAGAGAACTGTAACGACAAATTTTCCAATCTGGAGAGGACGTTA
CCTTCCTTTTGGAGAAGGTTATTGTATTATGCCAATGGTTGGAGGCAATAACGCAGTTTA
TCTGGTTAATCTATGCGACGATGATGACAGTGAACAAAATAAGAAGACGAAACTCCAGCC
AATATATGCATTTAAAGGGCATAGTGACCGAGTAATTGACTTTCTTTGGAGGTCAAGACA
TACGTACGATGGGGATTACGACGATCGTGAATTTCAATTGGTTACTTGGTCCAAAGACTG
CGATTTAAAACTATGGCCAATTTCTGATAGTATTTATGGGAAAGTTAACTTTGACAGAGG
CAAGAGACTTGAGGAGAAACTACCAGATTATGATTATTGCTCATACAATAAGGAACCTGA
AAATAGGGAAAATGTTCAAAAGAATGAGTTTAGGCGTTTACGAGAAAATTTTGTGACAAC
TTCTGGATTGAAGAAAAACAAGACAAACCACATAACATGGCTCTCAGGAATTAGAATGAA
TAGTGCAACTTCACAAGAGGATTTATTCAATGAGACAAAAATCCAAAATTTAGGAGAGGA
AGTGAGTGCCATTGGTCACAAGTTCCCAAAAGTCGTTTTTGAAAAGATATCCGTGTCCAC
AAGGGAATTGTGCCTGACGCTTAATGGCCCCTGGTCAGAGGAAAATCCTGATGATTATAT
ATTCTTACGAATAAGTATTAATTTCCCTCCCAACTATCCAAACAAAGGGGACCCCCCCAA
ATTCACAATTGAAGAGAATTCAAATTTAACCATGAGTAAGAGACAAGAAATACTTTCCAA
TTTAGCAACAATTGGTCAAAAGTATACTGACTCAAATCTTTACTGCCTGGAGCCATGTAT
ACGATTTGTTTTAGGTGAGAAGGTTAGTCTGGAGGACATCGAAGAAGGGCAAGAACCCTT
ATTAAATTTTGATATTGCAGATCACATAGATTTTGAAGAATTATCGTCACTGGATAGTTC
ATATTCCGATTCTCAAAACCCCGAAAACCTTTCTTCGCAATCAGACACAGAGTCATACAA
GGAAGCACTGGTATTCCCAGATACTTCGAATCAAGGTTTGGATTTTGGAAGAAATTTAGC
TCTTGATACGACACCTGTTCCAAATGGGTGTGGATCTTGTTGGACTGCAACAGGTGAACT
CTTCTGCTTCTTTGCAAATGAGAAAAAACCCGAGAAAAAGCAAAATGCAATAATTAAACT
CTCTCAAAAAGAAGCAGGGGTCGAGAAGCATCCTTTTAAAATTGAGCCTCAAGTTTTATA
TGATAAGGAAGTTGACAGCAGTGTAATCACTGCTGCTGATGAATTGAAAGCTCGCCCTAA
GCGGTACGTGGACACCTTGGGGCTGGGAGGCGGTACTAATGGGGATTCAAGAACATACTT
TGACGACGAGACATCTTCCGACAATTCATTTGATAGTGTCGCGGACGATTGGGACGATAT
ATTGAGAAATGATATAATAGTGAGAACAAAAATTCCAATACTAAGAGGTAATTTTAAAGC
TTTCAGCTCAGTACATTCGGAATCCGGGAAAACAGTAGAATCTACCAAAAAAAATAAGAA
TTTAGTGATTTCCAAAAATTTCAGCAGTTTATTAAGCGACCGGAAAGAATTAGCATTAGA
ATACTTATTTATGGATGCCACACCGGAAGAATTTGCTAGAAATAACGCTTTGGTGGCAGA
AAAGTTTGACCTTGATGAAATTAGTCATTGTTGGCAAATATTATCTGATATGTTGATAGA
CCAAAGTGATTACGATCCTTATACTACAATATGGAATAACCATCCTATGGGGATAAAGTG
GTTCATAAAGGAAGCAATTGTCTACTTTGAGAGGCAACAAAATTTACAGATGCTGGCCAT
GTTATGCTGTGTCATATTAAGCGCCAGGAGAAAAAAGATTCCAGCCAGATATTATGGGCA
AGAATTAGAGAATATGGAAGGAACCATTGTGTTTAATGACAACGAAAGTCAAAACACATC
ATTTTGGAAAGGATCTGATGCTTTTTCCACCAGGTCTAGGAGTAGCACTGTTACACCAAA
TTTTTATGGTAATCATTTGAGAGGAAAAAACATTCATGGAGGAGACAACTCCTCAATAAG
GTCCGACGACCACCACGCTAGGTTAAGGACGCACAACACTCTTAATGGTAGTAGTAAATT
TACGGAACCGGCCCAAAAGCAGGGCAGCCGTGCCATTTCATCCAGCCCTTTTCATAGTAG
AATGCCTGACATCAAAGTCGAGCTTTTACATGACGATATTATAGAAGCTTATGAACAAGA
AGACCTCTTACATTTAGAGGTATCAGACATACCAAAGTTCCAAACTTATATTTATCAATA
TTCAAAGTTACTTTTTAGATGGGGACTGCCTTTAGAAAGGGTCAAAATTCTTAAAGTTAG
TACTGATTTCAGAAGTTCTTATAGTTCCCAAGGCATCCCCCCTAACAATAACAAGAAAAG
TCCTTACAATGGTGTACTTACGCACTGGATCGAGAACAACGAGTTTGGAGAAGAAAAATT
CCTAGCCCGAAATTGTAATTACTGTGATTTGAGAGTGACAAGAAGTAGCTTCATATGTGG
AAATTGTCAACATGTTTTACACTCTTCGTGCGCGAGGATATGGTGGGAGATTGGTGATGA
GTGCCCATCTGGATGTGGGTGCAATTGTCCGGAAATGTTCGATGCCTAAAAGCTTAACTA
TCGCGTACATTTTCTGCATATTTCAAAGAACCTTGGATGTATATGAAAAAAAATTCACAG
GATATATGGCTTAATAATTAGTTTATTTACGATTTTTTAATTCAGTAGAGGCATGATAGA
AGATGACAACGGAATCATTGAGCGTTGGAGGCATTTTTATAATGGCTCAGTAATCACGAA
TAAAAAGTAGGTGGAAGTTGAAATCTATTATTACATATTAAAAACTTCAGAAATACTTGA
GGCTATATATTGTTGTACACTTAACCAATCGTATAACGGAGCATTGGAACAAGAAAGCTG
AGTAGAAAACAGGTTACGAAAGTTGTTTGCAGGCTCATTTGTTCAAAGTCATTAACGAAG
CGATAAAAGTAATAATTAATCTTGCACGAACTTCGTTGATATCTTCTGGAACCAACCAAA
TCAAAGCACCCAACTTTCTAGCAATGGAAATAGCCAATCTTGCGTTTGCGTACCTTTCTT
CCTCGGTGTTACCAGGGGTAACTAGATCATAATCGACATAGCCCGGCGCGATACCATTCA
GAACATCCAATAAGAAGTGGGCGTTTGATAAAGCTTGGTCCTTAAATGATCTAATGGTAG
AGTTTTTACCACCTTTAGTTACCTGGTCTTGGGCCCACTTTAATATTTGAGAATCACTCA
TGTCTCTACCACTTGAGGATAATGTCTTCATGGTTATCGAAATATTTCTACGCATCAATT
GCCACACTAACCCTAAGGTCAGTAATTTGTTACCATCTACAATATCAGATCCTTCGATAC
CAACCAAAGAAAATCCTTTGGCTCTGCCCAAGTCGACTGCATAGTTGGTGTTTTCTAAGG
CTTTGAATCTGGATATCTCTGCACCTGAGGCCGGTCTTTTGTTGACATGTTTAAAATCAA
CAGCACCGGGCATCACCTTTTCGTAAGCTTGCAATAATATCAAACCATCCTTCAAATCAT
CAAACAGCGAAATGACAGGTGGATCAACGTCAAGAGAGTTCAACCATAAGGTAAAGACTC
TTGCCTCTCTCTCACCTTCGGCGTCAAATTCTTCAATTTCAGGCTTTTCCTCTTCCTGAA
TAGGCTCTAATCCAGGATGTGTATTGAATAGATGTGCCACGAAAGCCAGGTTTAATTTAG
GGTTCCCCGCAACTAATGAACTTGGGGTTAAATACTTTCTACAATCTAGCTTTTCAGCAT
TTTGTAAAACTTGCTCAGCTCTCTCCATTAAATCTGTGGTTTGTAATGGTGCCTTAGAAC
ACAAGGCGGGGTCCAACTGGTTCAACAAGATAGTATAGTTTTCACCATCAGACACGTCTT
TTGAAAAATTGGTAACCCTTCTGTTCCAGTTTGCTTGCTTCAAATGGTAGTTAAACCAAC
GTAGTAGAATTTGCTCCGGAGGCAACCTCAAAAATTGCTCCAACGTTTCATCATCCTCCA
ATAGACGGTATAACTCAGGATGCAGCTTAATATCAATCTTACTTAACAAACCTCTCCTAA
TAATTTGCCAAATCAAACCCAGGATCAAATGCTCTCTACCTTCAATAATGTCCTCGGAAT
GAACATTAACAACGACACAACCGATGGCTTTTGCAGAATTAATAACTATATTAGCATTTT
CACTAGCCTGAAAATTATTCAATTCCTTACCCTTCTTAGGCCAATTCAAAACTCTTGTAT
CGATAGTATCAGGAACAGAATCGTTGATTAACTTAGATAGCACCAACCCATCCCTACATT
CATCAAATAATTGGAAAGTATCAGTAGGAAATGGAAGCAAATCACCTATATCTTGGTCTC
CCGCCAAGACGCTATTGATATGTTTAGTAAATTCACGTCTTTCTTCTTCATTGATGGTAT
GTGTAGTACCTGTTTGGGAGCCAGCAACAATAATCTTGGCTTGAGTACCCTTACCCTTGT
GCTGTAGCTCTGTGGCAGCAGTGGAAACAATAGGGGTTGAGTTAGGTGCTACGTTGAAAG
TGGTCTGTGGAGCAGCTCCTGTTTTAGATTCTCTTAATTTTGCAACCAACCCGACGTAAT
CGTCCAGTTCAATACGGCCTGACGCATCCACACCCACATGCTTCAGGGTTTCTCTTGCTT
CGTCATAAGTAGCATCACCATCTTTGGACACCGCTTCTAGAGCTTGCTGTTTTTCAACCC
ATCCTTTATCATCTAAGTCAATGGCTCTGAACTTTTCAATTGTGGAAAAAAGATCCTCTT
GAGTCAAAATTGGAAATTTTCTCTAATCGCAGAAGAGTTTGTTAGTATATGAAACGTTTA
TTACAACCTAAAAGGTAGAAAAAACTTTTTCACTGTGCTCAGCAGTGTGGGAATTCGAGA
AAGGCACACATACTTGTAATTTGACAATATTCATTGTGTTTTGGTGTACTCCTTAGGGCT
AATATATCAGCTTCTTCTCTGATAATTTTAGTGTAAAGAGCTTTCTTGTTCTCCTGAAAT
AACCAAAATTTATATCGATAAATCTTCATTATAAACTTCGCCCCGTACTTTTGATATTTT
TCCGCCTCCCGAGGAGTGCTTTTTCACATGAAGGCCATCGGGAACAAGAAGAAAAGCCGT
TCACGTAAGAAAATAGGACCCTATATCCGGTCAGGATCACTTAGGCTGTATGTAAATGTA
ATATAGACAAAGCACCTTTAACTGCTAAGAATTAATTATAGTGTCAGAAATATAACATAA
CTTGCTTACATCCTGTGTAAAAAATGTGAGAAGGGATATGATTACTTATGTTTCGGTATT
TCCGTGAGTTGAAGTTCGATATTGGATAATCTTGATTCAATCTCTCGCTGTCTTCTCAAC
ATTTGTAGTAGCAAGTCCTTTATTTCTTTAAGTTCCACGGTTTCTTCAGTCACTATATTA
TCAGGTAGTTTAAATTTTACACTTTTCTGGAAACTAGCTTTGTGTATTTTACCTTCGTTC
GCCAGCATGGAATTCAGTTTAGTGTTCGATTTAGTAAGGGATTCTATGCCATTTCCCACG
TCTTCCTCTTCTTTTTTGAGTTCAACTAATAAATTCTTCCCTTTCAATTTAGCTCGAGGA
AGGTCATTCCCAAATGGGGCGTCCTTGAGCTCAGTATTAGAACAGAGGTCAGCGTTGCTT
TTGGCATCCGATGGGAGAATATGTTGCTGCTGTTGCTGCTGTATCCTTTCAGGTGACATG
AGTCCATTCTTAAACCGGGCCCGTATTCTCGTTAACGAACCATCACCCCCGATTTTATTT
TCATTACTGAATGTCAGTTTGGTTGGTGATGTAGGGAATATTATATTAGTTATATGATCT
GAGTTTTGGATCTTCACATTTTTATTCGAATTTTTGAACTGAGGCCTATCCAGGCTTTGA
GTTTCCTTGGAGACATAGCCCTTCAGACATTCCGGCGACATTATCCTTCTTGGTGTTACT
TGTATACTATGCTTCATTCCATCTGTCTTGTTAGGTGACATCCTCATAGGTGGTTTCAAA
AACTCTTTTTGGCTTGTCGTCCTCGAAGGGGACATGCTCAATCTCACAAAGACATTGTCC
TTGTCACTTGGTATATTATTTCGACCAATCGTATTCCCTATGTCACGTAAACTCCTGCGG
TTGTTTCTATTGCTCATAATTTGTTTTATTGAACTGTGTCACATCACTTCAATCTAGTGA
GAACACTGAGAAAGCTCTAACTAGACTATACAATCCGTTTGTTTTGATTTCCTCTTGTTG
ACAATTTGCAGTATTTAGAGTATATATCATTATGTACGTGTTATAACCGCCATGTCTCAC
AGTATCAACTAAATAGAGCTTCTGCGTCCACCAATTCATAAACAGAATTGCTTTTATAGC
CATTATTATAGAAGAGGGGAACCGCGCATCGTTGTAACTCGTCCACTTGTATTATTTTTG
TAGGTATACTGTTGATGGTTAGATATTCTAAGTTCGGCAAACTTTGCTCAAAAACTTTAA
ATACGTCTTTTAGATAATGAAGGTATAAGTGGTACAAACTAATGGCTTCTTCTCTAGTAA
TTTTATTCACTGTAATATTCTCAGTATTTTCTATGGTGCTTTGCAGATTTTCATTGAACT
TTCGTACAAACGTTTCAATAGGTACAGAATCCCATCCCATCGCAGGTGATTCGTTGTCAA
TAATGTTTGTATAGGGCATGATCTTGTTCTCGAAAAACATTTGGTAAAAGAAATTATGGG
CTTGGAACTTATTTGGGTTCTTTAAAAGTTTTGACCGGGTTCCAGGAAAGATTTTTTTCA
GAATGACCTCGTGAATTGTGTTTTTGCAAGTTGAACAAGGGCAGAAACCATCGAAATTCA
AGCGAGTTAGTGGGTTATCTGTCATGGGAAAAAAAAGCCTGTGATTCAGTTCGCAGTGTA
TGTCAAAACGCTGTAATTTTTTGCCACACACTTGTTTAGATAAGAAGTTAATCAACGACA
CATCGAAGTCAAATTTACCCATGTAATCAAGTTTCAGTATCTTTAAATTGTGAAACACAG
CCAAACAATTCATTAGAAAAAATTCGTTGTAAACCAATGATGCTAATGATAGTTTCTCAA
TGTTCGGAAATTTCCAAAATCCTTCTAGCCCCCATTTGACATATAACCTGTCAAAACCGC
CTTCTTCGACAGAGGGAAAATCGTCGCGACTGTACCAAGACAAAATCTCTAGCTGCCTTA
AGGTGGAAGCATCAAATATGTCGATGTATTCTAGCTCTTTTAACAAGTCACCGGAAGCAT
CGTACTCCGCAAGGTTAAGTGTGTCGGGTCGCAAATTTAATACCAGTGCTTTGATCTTCA
TAGGAGATCCGGTATTTTTGAAGTACTTTAATGCATTTATATGAATGGAAAGTTTTTCTA
ATCGAGATAGATCGCACTTCAAGAGCAACCGATCAATTTTATTCAAATAAGAACCGCTTA
CACTGTTATGAGTGGGCATTAACGTTGGTGGCGTTAATGTTAGAGTTTTTAATTGCTTTG
ACAAAGGTTCTAGCCCCTTGTTAACTGATGAGCGAACAAATTGATCGACAAATTTCAAAT
TGGATCCATACTCGGATAGCAATTTAAGTACATTTGTCATCACATCTTCATTTAAATGCC
ATGTACAACGTATTCGATTAATTAAGGGACATAATCTTTTTGGTGACTCTGCTAATGTTC
TTTCGAAATAACTAAATTTCAATTTAGCTAGTCTTCTATTCGACATGTCGTTTTCAGTAT
TGGAATCATCTTCATCAATGTAGTGAAAGTTTAAGACAGACCAATAACAGGTTCCAAATG
ACTTATCATAGTCACCACTGATGTGATAGGTTTCATTAAGAAATACATTCTGGTAGATGA
AAGGTATAATTGATTCATAGGATCTTTTGCATACATATGTTAACGAAATTTTATCTTCCT
GCGGAATTCTACAGGCAACTTGTTTAAAAATCTCATAAGGTAACTTATCTAACATTTTTC
GGGCCCTTTCAAATTGGCAGTAGGGTTATTTTATCTATTCTAAGACACCAAAGTTTCTTC
TTTTTGCACACATCATCCTACTATTTTCTCTACGTTACTTTATCTCTGGTTTTAAGAGGT
GTCTGTATCCTAATTCCCGAAGTCGGTTTTTTTCTTACATATTAACTGATAAAGAACAAG
AGAAAAGAGACAAGAGCCTGCAAAAAGTAAGAAAAGAAGCTACTACAGGAATGTGAGTTA
CAATGGGTTTCCGTTATACTTCAAGTACTATAATGGCATATAAAAATACAACAGAGAGCA
TACATATACTTAAAAGCTTGGCAGAAGAGTAATTTTATCAAGCTAATCCTACAGATATTC
ATATCCCTTGTAGTATTCCTTAGTTCCGTTAAATGCTATGGCTTTAATAGCTATCAGCAT
AATATTGCCATCTTTCACGGCCAGTTTCCAGAGAGACTTTCTTAAGTAAAGCTTTAAACC
AGAACAAAATTTAAGGTCAAGTGGATCAGACACGTCAATGACCCTGTCATTGAATTTATT
TTTATCAGTTAGCAAAGTTTGAACTTGAGAAATCTTAATGCCGTTTATGTCCAAATCACA
GAGATATATGCATGCTGGAAGTAAATAATGAGTTTCAATTTTCGTCTGTGTACTATCGGA
TGGGAACCGATACTGGTAATTTTTCAACTTAGGCGCACCAGAGGGTGTATTTGGCAAATG
ACTTCCAAATAAGGCCTCAAACTTATAGGCGGATTCTCCAGTTATGTCTACATGGATACT
TTGGCTTTCCTTATTGAGGATTATCGTACAATCAGTCGAATTTATTTGAAATATCAACTC
TCTCGGATGCTTATCTAAAAAAGGTCTCTTATAACAAAGCATATTCCAGGAATCGTTATA
TTTTTCAGTCATGTCAAGTTTAACCTTTTTATTTGCTGGCTGTTCACGGGTTTTTGATAG
CGAGTCGCATTCATTTATGCTACAGAAATCGTCTTCAAAGTAGGGCGAGGTTGAAAATGC
AGAAGAAGCTGGAAAAGTGATGCCTTTTTTTGACAAATCCTTCAATAGGAGGCAAATCTC
TTCTTTCCTTGTTATTGGGTTATAGCTAATATGAGATTTGATTAGTCGCTGTTCGAGATT
TAAAAGCCTGTAATAACGGCACTCTTTTATCAAGGCATTTCTTTTATTATCATCTAGATC
GGTAGATGCTCCTCCCAGTAACGTCAGCAAATCTTTGAAGTACTCAGAAGATCTTGGAAT
ATAAGGAGCAGAATGAGGTGGAGGCCTTAATAGTTTTTTAGATATTATCAGCTCTTCCAC
ATCGATATAAACTGTAGCCGCATATATTTCGAAATAATTTGGGGAATCTCCTTCTCTTCT
AAATAAATTTTTCGCTATCTTGAATGATTGTCCACCAATGTTGGTAAAGTAATAGTCCGT
TTCTTTCAGTAAAGATCGCAATCGCGGTAAATTGTAGTACATCGCATCTGCGAAAAGCAT
GGTATATTGTACTTCATCCTTAATCTCAATTATATATCCTTGCAAATGTTGATAGATCCA
TTCAAAAACTTCGGCTGATCTGTCTATGAATAGAACCTCATTTTTATTAGATTCCATGGT
ATCGTTATTACTGTCATCGTTATTGGAAGGAGAGCGCTTCTTAGAAAAATATTCGGTGAA
GAAACTAGGACCATCCGAGCTTAAAGAAGCACCGCTGATTTTGAATAATGATTTCCCCAC
CTGAATCTTATACATTTTCTCGTGTGGGAGTATTTGAGGAATATTCGGATCGAAATATTC
TTGTGACAAAGTTGCTACTGTTGGAGAATTTGACATTTTCTATATGATTATATTGGGAAC
TTTCTTTGTTGGTAATATTTACGAGTGCCACAGACCGGTCTTTAATTCGCTATCTTTCGT
TAGATTATGGTATATAACATTCACACATAAGATATACATTTTTTTCACTGCTCAGACTAT
TCAATTTTATTCGAGAGGAGAATCCATTAGAATTTTGACTTAGTAAGCAATTGCGGCTTA
CATGATTTTCCAAGAAGTTCAGTCGCCCGTGCAACAAAGACAAAAGCAAGCTAAGAAAAA
TGCCAGCTCAGTGGTCCGGATAAAATCTTAAAAGGATACGTTTGTAAAAGAAGCAATGAT
AAGCCGGCCAGATCGTAGTAATGAATCACTAATATAAAACTATTATATTTCAGAAAAGAG
GAAACCGACATAGACTCATCGTCCGCTTATTATGTAAGATATTGAATCCATGTTCTTGAT
TAGCGTAAACCGATTTGGCAAACAAAAAAACATTATTTTTGAATTAACGAACCTTAAACA
ACCTATATTAAGATATATGATAAAAATACAATGCAACCAGTATATATAATAAAAGTTTAG
TTGCGTGTAACCTAAGAGATATTAACTTTATATTAATATTATTATAATAAACATTTAGTT
ATGGAGTGTTGCCTCCTAGAATTAGAATAAGAAATTACCAGAATATCTTATTAATTGAAA
TAAAAGGATTTTGTGGAAGCTGTATTGACGGAAAAGTACTTAACCATTTTTCTAAAAATA
TATTAAAGAAAAGGTTGAGTAAATTACAACAATAAAGCGGCAGCACCAGCCAACAAAGCA
CCGGCAGCTGGCAAAGCCTTAACAGCGGCACCAGTGTAGGAGGTAACAGTTTGAGTGCTA
GAACCTTGTTGGGTTGGCTTTTCAGTTGGCTTTTCAGTTGGCTTTTCGGTTGGCTTTTCA
GTTGGAGCTGGAGAAGTGGTATTCTTTGGTGCTTCAGTGGTTGGCAATGGACACCAGGTG
GTGTATTGAGTGATAACGTCATTTACGGTGACGGTAGCAGTGGAAACCAAAGCTGGGGAA
ACTGTTTCAGAACAAACGTGGTCCTCACAGGAAGTGATAGTGACCAAAGTGGTAGATTCT
TCTGTGACAGTAGCAGTGGTAATGTTAGAAGCGGCGGAGGCAACAGCGGCAATAGCAGCG
ATAGAAGCGACGGTAGAGAATTGCATTTTTAATTTGTAGTTATTTTGAAGCGAACGAAAG
AAGATGTTTGTTATCCTTGGTTTTTTATTCTATGAAAAAATTTTAAAAAAGAGAGTCTAG
CAGAGAGAAGTCGATGAAGAACAACCACGATCCAGCAACGGTTTATATACTTCGAGAGAT
GACTAAACCATCCTATATGTTGTGGAAAGTGTACACAAAAAAATTGCAAAAAAAATAGTT
AGAAAAAGAAAAGTGAGATAAGTACAAGGAAAAAAAATAACAAACACCAGAAAAATTCCT
GCGCGGTTTCTGTGAAGGGGCCGTTGATTCACCCTCTGCACTGGTCCCTGAAAGGGACTA
CCGACCATACGCGTAGCCCCTTTTCTCACTGGAAACCATCCGAACGCCGATGGAACACGC
GTCTAAAAGTGAGCACGGACCGGACTCGCGGATTTAAAAGGGCTTCCCCACTGCAGCGTG
TCCTGCAGCTCAAACCCAGCCATCAATTCGAAATAGGAAAACTCCTTCCTTTTTCAGCGA
TCGTGTTGTAGCAGCACTTCAAAACGGATGACTTTCTCCGCACTGAAACGCATGGGCAGT
CCGGCAAGAGAAAACACCGCGTCGAAGCGCGGTTATTCATGTTGGAGCAGTTCGCACCAT
GCTATTGTTTTGAAATGGCTGCCAAAAATATTCATGTTGCACGTTTCAATGCTTGACAGA
AAGGCAATATGGCGGAGAACCAGTGTGAGTTGACCCCAACAAATGAAAAAAAAAAATATA
ATAAAAATAAAAATAAAAATAAAAACAAACAAAAAGTTAGTCTCCTTCAAGGACAACTGA
ATAGGAAGTTTGAGCCGGTTTCCTATGCCTATAGCCTTGGATGAGTGAGGAGAAAACGTG
CAGTTAATAAAATTAGCATACTTTAGGTTTTAGGATGAAACTTTTTCTCCCACAGTCCTT
ATTTGTTATGACACCAGAGTGCCTAATTCAATCGAAAAACAGATAAGGGGAATTTCTGGA
ATTAGGGTGACAGAATGAGCTACGTAAAATTAACGGCAATGCGAAGGGCATCTTCATATT
ATTTTTCTCACCTTGCTGCTATTCTAATTGCATTTCCGTTATTAAGGTTTGCCCCTTCTC
CGAAGGTAAGCTGCGGAATTTCCTGATAAGTGCATTACCCCGCATAAGGTTCCCCTTACG
ATACCAGAAAAGGAATCAGTGTCGATCGTATTTTAGGCATGTGGATTATCCTTGCACCTG
TTCTCCGGAGAAATGTTGGTTTTTTTCTGTAAGGGGTATGTGGTGAGGAGGTAAGCCATT
ATCGTCGTTGCCTTCATTATATCTTTTTATTGCTGGCCGATCTCTGATATTATGATGAAT
ATTATGAAAAGTGTTCCTTTTTTCTTGCCTAAGTGACGTGACGTCTCCTTTCTAGGCAAG
CTATGCAGCCAGTATCTCGTTGAAAATTAAAGTACTTTTCTTATTTACTTATTTATTTTA
TCCATCCTACGTACCAGATTGTGCGGGACAGGTTTTTATTAGTTTCACAGTTTAATTTTC
ATTGACCAAACCAGCCTCCATGCACAGTGAATAGAACAATGATTTGTTATCACTTAATAA
CTGGCCCGGAGAGTCAAACTCGGCTACTTTACCATTGTCCAACACTATGATTCTATCACT
GTCCATTATCGTGTTCAATCTATGCGCGATGGTCAAGATAGTTCTGTCCTTGAAAGCAGT
ACGAATCGTCTCTTGGACGACTTTATCTGTCTCCACGTCGACTGCGGCCGTGGCTTCATC
AAGCACCAAAATCTTTGATGGAACCAACATTGCTCTTGCAAGACATAATAATTGTCTTTG
TCCAACACTTAAGTTGCCACCACCTTCGGTTAATTGAGCATCTAATCCGTCATTGCTCAT
TGATAGCACGTGTTCTTTCAAATGAGAAAGTTCCAATGCCCTCCAAATAGCTTCATCAGT
GTATTGGTTAATGGGATCGATGTTCTCACGAACAGTGCCCTCAAAAACTTGAGAATCCTG
AGGTATGATTGACAATTTATGTCTCAAATCATATAACCCAATCTCGTTGATGGCAATGTT
GTCGATTACGATGTTTCCCTGGCTAGCCTCAATCATCCTGAATAATGCTAGCGTTAATGA
GGATTTTCCCGCACCCGTTCTACCCACGATACCAACTTTTTCATTTGGTTTAATGTGTAT
ATTAATGTGCTTCAGAACAAGATCAAGCTCCGGCCTATAACGAGTGGAATAATTATTAAA
CTTTATATCACCCTGGCTCGGCCATTCTTTGGGTGGTCTGTGGCCTTCAACTATTAAAGG
TGCCTCGCTCTTCAAATCAGCATATTCCTTTATTCTTTCCACTGAAACAATATTCGTTTC
AACTTCCACAGTCATTCTAACAATCCAATTTAACGTTTGAGTGATTTGTAAAGCATAACT
TAATGATAAACCCACCATACCTGCCGTTAATGTGCCTTGTTTTAGTCTAAAAACGGATAA
AGTTGCAGCACCTAGAATGATAATTGAACCAATAAGTTCCAACCTATATGCTAGCCAACG
GTTAGCATTGATAGAGGGATAGAACGCACTCATGTTATTATCAATGCGACATTGATTAAT
GTGGGAAAACCTTTTCTGTTGAGAATAACCTCTAACCGTTGCAAGGCCACCCAAAGTCTC
TTGGAAATGAGAGTAGATTGGAGACCTAGTAATAGAGTCTAAACGACGCAACTCCCTTGA
TGTTCTCAGGTAATACTGCTGGTAGTAGATGTAAAACACACTTAGTGGAATGATAATGAA
GATAAATTGCCATGTCGTCGCACAGATAACCGTAATAGTGAATGTGACTTTCACTGCATT
GACGAAAAACTGAGAAAATGTTCTTCCTAATAAAGCATCCACTTTGTATATGTCATTTGA
GAATCTGTTTAGAATTCTACCGATTGGTGTTGTTTCAAAAAACGTCATTGGGGCTCTCAA
CACAGAGTTTGTCATCAAGTTGTGTAAATATTTGGAGGCATGAATGGTACAAAAAACCCA
GAGAACGATTGTCTGGATTAATGTTGCCAGTGCTGAACCAATACCAAGTGCAAAATAAAT
GGCCAAGTAACGTGCGGCATTTGGATTAGCTCCATAGCGGCTATTAACTTCAGACCAATG
TTTCAACCAAACGTTACCCATAACAGAGAGGAACATCGATATAACAATAAACAATATGAA
TACACAAACGCTTTTCGGGTTGCAAGCTTTAGCGTACTCTAGGTAAATGTTCCACTTTAC
TTTTCCCTGTTCACGATGCTCTCTTTTAGCAATATTTTCATCGTCACCAAAATCGATGCT
TCCCAAAGTTGCATCACTGGCCCTCCTTAAACTTATGGCGTCAGAGTTGCCAAAATCCAA
ATCATTTAATTTCTGCAGTTGTTCCAGCTCTCCTTCTACAGGTATACTACTTTCTCGAAC
TGAGCTTTCAGAGGAGTCACCGAATTCATTCGACTTACCGTTATTTTTTTTACCATAGTT
GTTGAGCAATTTCCATAATGGCGAATCAGCGTCCTTCGTAATCTCATCATATGTACCCTG
CTGTGTGATTTCTCCATTATCTAATAATGCAATAGAATCTGCGATGGATAACGCGCTCAC
CTTATTAGTGGCTAATACCTTCGTTTTTGTATGTAATAAACCATTTGGACCCAACACATG
TTCGATCAAGTGCCTGGCAACGTGTTCATCAACAGCTGCCAAAGGATCATCAAGTAAATA
AGTGTCAGCTCTTGCATAAACTGCTCTTGCTAAAGACAAACGAGCTTTTTGTCCTCCAGA
TAAGGAGATCCCTTTCTCGCCAACTAATGTCTTATCTCCATCCATCAAAATTGCAAGATC
AATAGTTAACGCACAGGCCTTGATCGTTTTTTCGTAAAATTCCGCGTCGTATCTATGCCC
AAATAAAATGTTTTCCTTTACAGTACCATTCATTATCCATGGAACTTGCGAAACATAAGC
AACAGAACCATGAATGGTGGCGAAACCTTTAACCCTGAATAGATCACCTAACATGCATGA
CAATAGAGCTGTTTTACCACTGCCAACTTTACCAACAATACAGGTCAAATTTCCTTTTTT
AGCTTGGAAATTAATATTCTTTAAGGCTACTTTGTATTCCGGTTTCCGTTGCCATAAAAA
GGTAGCATCATCTCCAATGTTAATGGCTACATCGCCAATGTTTTTTACTTTTGGTAAACG
CTGAACCGAATCTGGTTGTAGCTCTTCATTGGTAAAGAATGTAAATAATCTACCAATAGA
AACAGAAGCTTCGATAAAAGAATTTAAAACCATAGGAATAATCATTAGTGGGAATGAGAG
CAGGTTGAACAGAGTCAAAGCAGGGAAAACTAAGTCAGTAGTCAATGCTCTATCCTCAGT
ATAAACAAATACAGCAAAGGTACAACATGAAACAAGGAATGGTACTATATTGAACTGAAA
ACTTGTCACAGCCATATAACATCCTAGTTTTGTAAGATTTTTTAACTCTTTGTTATTTCT
TACTTCTTCTAGCTTTTCCCTATAAGGCTTCTCCCATGCATATAACTTCAAAGATTTAAT
ATTGTTTAGTATTTCACTTATAACACGGGTCCTTTCATCTTTGTACTTCATCTGGGATTT
TTGCAACTTCTTTTGTATCCTCATCAAAAATGAGTTCAATGGCATCATAATAACTAGTAT
AATCACGCCAACCCACATGGAATTTCCCAACAACTTATACAGAGAATATAAGCAAATAAT
GATTTGAAAAGGCCCTGACCATATTAAATTTAGCCATTGTGTTAAATCTTGTAATTTTTG
AACATCCACACTCATGAGATTGACAATGTCACCGGTAGAGGAAAGTCCAGAAGCCTCATT
AGATAGTACTAAGGATTTTTGATATATTAAAGCCGTTAGGGCGCTCTTAATATACATGCC
TGTGTTGAAGACATTCAGGAAATATTGATGCAGGACAGATGTCTGAGTAAAGCCCACCAG
AAACATAGCAAACGCAATCAAAAACCCCCTTACAATGGGTAATTTTTGTGGGTGGTTATT
TTCAAACCCTTGAAGAGAAGAATGGTCATCCTGTCTCTCACTGTTATAGTCTGTGACGAA
CTTGATTAAAATCCTTAGTAGTTGTGGTTGAGTAAATGCTAGAACATCATGAATTGCTTT
AAAGAGTGCGGCTAAAAGCATTTTAGATCCAAAAGTTCTGCATATAGCCCATGATAATGA
AGGATTTGATTTTTGCTTCAACTCATTTTGCCAGTTTTTCTCCAATTTTTGAGAGAGTTC
TTCACTACTAAAGTTCCTCGGTAATTTATATAAATCTGCTTCCACTAAGTATTTTTCATA
GCCAGTTTTCATCAAACTTGACATCCAAGAGAAGGTAATCCTGGAAAATATGTTTGCGCT
ATCGTATGGATTTGGTTTTCTTCTTGTTAAAGTTTGATGTATGTGTTGATGTGGCATTAG
CGGCTTCTTTGGAAGAGCTTCAAGTAACAGGATACTGGCACATGTTATTACTTGGAATAA
CGTTAGTATGAAACCCGTTTGTCCGGAATACCAAATGCCTTCGTAGGTGTGTCTAATTAG
AATATTTATTAGTTTAGCAAAATTACCGAATGTTTCAAAAAGCCAATAGAATAAAAGTAC
CGTATTGGCTACAACTGATCTATCGTATTCTATCCAGTGTAAGGCTAAAGCAACAAATAA
AGATAACATTGTAGAAGCATATTGACTTACAATGGTAAAGTTTTCCGCTTCTTCTTTAGA
AATATTTAAAGACGCAAGTGAAACAAACGCTATCTCCAACAGAACAAGTGCCATCCTAGA
GACAATAATCCAATTCCGCCTATATTTGATGCCAGAGTGTTTTTTCTTGCAAAGGTTAAC
TAAATCTCTGATACCGAAGGTTATCATGAAAATTGCTGATAGATTTAGGATCACACCGTC
GATGAAGCATTGAGTAAAGTCACCGTAAAAGGATATAGGTCCAAACCCTTCAGGAGATCT
ACAGAGCTTGCAGGCCCATGAAACAAGATTACCAGCCATTTTCTTGTTCTTTACGGTAGT
ACGATACCCCTAATTTATTCTCAAACTGTTAATTGAAAAATTGTAGGTTGTTAACCAGCT
TCCACATAGCAGATGATCACAAGAGGTTATCGCACCTTTTATAGCAGCTGCTAACTTTTT
TCATCAATTTCGTAATTACTAAGCCGTAACCTTCCACCGCCCAAGCATCACACCAGGAGT
TACATATTTTTATATTATCATAAAAGAAACACACGCAAAGATATCTACAGAAACCTGATG
TTAGCATTAGATATATATATTCGTATTGATGCAGCATAACAAGCGTACTATGGATTGCAA
AGTAATGTAGATTCCTGACCAGTAGATCTGCTCGCGCAAGAGAAACATTCATGAACTCTA
ACGACAATAACAGTAAATCCACCTCACGGAGAACGATAAAAGTCTTCATTTCTCCGTGAG
GTGGAAACGTTGTTTGAATATTAAACATAATACTTGAACTTCTTGTGTAATTTTTATTTT
TTAATTGAAGTCTACTCCGAAGTCTCCTATAAAGCGTAAGGCGCGTCTCCAAAGTGCTAT
TTTTCAAGATCAATTCAGCTTCAAAGAAGCTTTGATACCTACGGGGCAATGCAAAGGCTG
CCAGTCGAAACAAACAGCGAAAGCTAGCCCATAATTTCTTGAGCTGTTGATTTTGATTGT
GATATTTTTCATACTTTAGAAGAAGATATGCGTGCGCACAGAATCGATACATTTCTCATA
AGAGAAAACATCAAACTGGAGATCATACATGAATCGAATTCCTATTTTGGTGGAGAACAT
ATATCAATTGCTTTCCGATTTAAGCACCTAGGCTCACAGCATGAATTGTTCAACTATAAA
GAAAAGCTTCTCACTGTCGATAAAGCTGTTGAAGAGAAGTTGGAACAACAAGCGAAAGTG
CAAGATGATGGTGAAGGCACGATGGAAAATCAAACCTGGTCCCTAAAATCATTACTAGGT
GCCTTCAAAAGAACAGGCGAACCTGAAGAGAGTGTGGATGTGGATAACATGAAAATGCTA
AATGAGAGTAAGATGTTAAGAGAAAAAATACAGAAGCAAATGTATTTTCATCAACCTGTA
ACGTTAATATCCGGTTATGTTCAAATATCGGGGGTCTTTCAATACGATTCAGAGGTAATT
TCAGAGTCAAAATTTAAACAAGATGAAGTAAAAATGGTAGGACTAGATATTGTACCTGGA
CATACGACAAATTCTGTTCTTGCATTGGAAGATGGAGAACATTTCAAAGGTAAAAGAAAT
TTAACCAACTACCTCAACTCAGATTATACAAATGTGACCAATGGTCTTCTTTTCTCAGAA
AGCGGTTCTAGGGGAAGAACAGGTACTTATAACGAACGGACCTTAATGATATCAAACGAT
ACCAGTATAAAAACCTTACCTCTTCTTTTAATACCACAGACGCTTTTATTTTCTGAAATT
TCTTTAGAACCAGGTGAAGTAAGAACATTCTATTTTAAATCCACAAAGCTGCCAAAAGAT
ATATGCCCAAGTTATTCATCGTCAAAAGTGGCATCAATAAATTACACGTTGGAGGTTGGT
GCGGATGTACTTTCTGATGATAATATCGAGAAATTTTCAAATAGAGTCCCAATAACAATA
GCACCATATATTAGTTCGAATGCCGAACAGTACACATCACGTCTGGATAAGCCTGCTATC
ATATTAAAGACAGGTAACATAAAGGAACTAAAGCCACGTTTGTTTACTCGAAAAGTTTCT
ACGGCTTCTGCTGTATCATTTGGTAGGAGAAAATCTTCTATAATTGACATTGATTCTCCA
TTAGAAGATAATGAATTTGTCAAGCGTGTCAAAAAAAACTTCATTGAACTGGTGGAATCT
AACCAAAATGTGTCAAGAGATATAGACGAACTTATTGACTTGCAAATGGGGGTACAGTTC
GGAAAGGATGAGGATTCTTCGGATCCTGAACCCAACGACTCACACTTTTCGAACGAAATG
GTGACGTCTGCAGAGTCTAGCCTGAGAAGCGATGCTGTAACTAAGAGGAGAAAAAGTTAT
TCGGTACGCGATAACATTTCTAACCTCGAGCAAAAGATGTGGAACGATTGTTCTCTCGTT
AAGTCAGATGAGAATTCTAATCTTCTACCTCAGCTAATTAATTTACAGAACGCATATCAA
ATTAACAGAAATAATGAGACTATGGCAAAAGTATCCTTATCAGCACCTTTTTATAAGACA
ACTGATGATATAAATTTAGTCATTGAATTAGATCCGATAACGACACCTTTACTTAAAGTG
ACTTCGTTGACTGTATCCTTAGAATCGTTTGAAATTATAAATCCAAAATATAAGACTGAA
GGAAAAGGAATAGGGAGCAAACCAAAAGGAAACTCGGTGTATGAAAAACATTTTATTTGT
TTCGATGAGTGCAAGTCCGTATCGGTGAAATTACTTCCTCCAAGATCGCCTACAAACCAG
ATTACCGGACAATTCAAGACAGATGTTCTTCAACATAAGTGGATGATAGGACTGAAATTT
GTAATAATTGCAAAGACAAAAAGTATCACTTTGGATCAATTTTATGAGGATAAAAAGGGC
ATCCTATTCCATTCAAAAGAGAATTTAGAAGGTGAAGAGTTTACATGCTACGTTCCCATT
CCAATACTGTGTACATCCGAAGATTTCATGGGATGGTAAGCAATAAATGGGTGCAGTTTA
CTCGTATAATTGGTTTTGCATTTGAATCCAATCCAGTAAAGAGGATTTACTATACTCTCT
TCATAAAGGGTATGTACAGATACATTTATAAGTTAGTTAACCGGCTTTATTGTCGTAATA
GTCATCTCTTGATGTCATGGGTTGCTGTCCGTGCGATTTCAAGACTGCTCATTTCGCACG
ATGCATATTGCTTCTCTAATGACATTTTTCGTTAGAATGATCAGGTTTTTGCCATAGCTT
GATCAGTAAATTAATAGATGATTTTAACAATTCAAGAGGCATTAAAACTTGGGCAAAGGA
GTAATAATGTCTAATACCGAGGAATTGATCCAAAACTCAATAGGTTTTCTCCAGAAAACT
TTTAAAGCACTCCCAGTTTCCTTTGACTCCATTCGACATGAACCACTTCCATCTTCAATG
TTGCATGCAAGTATTCTCAATTTTGAATGGGAACCGCTCGAAGAAAATATTTCGGCAATT
CATGATAGAGATTCTTTGATTGACATTATACTTAAAAGATTCATTATAGATTCAATGACA
AATGCTATTGAAGACGAAGAAGAAAATAATCTTGAAAAAGGGTTACTAAATTCGTGTATA
GGTCTCGATTTTGTGTATAACTCAAGATTTAATAGATCTAATCCAGCTAGCTGGGGAAAT
ACCTTTTTCGAGTTATTTTCCACCATCATTGATTTGCTAAACTCACCATCTACGTTTTTG
AAGTTTTGGCCCTATGCTGAATCACGTATCGAATGGTTCAAAATGAATACATCTGTTGAG
CCAGTATCATTGGGGGAGAGCAATTTGATTAGTTACAAACAGCCTTTATACGAAAAGCTG
CGCCACTGGAACGATATTTTAGCTAAATTAGAGAATAATGACATCCTTAATACCGTCAAA
CATTATAATATGAAATACAAACTAGAGAACTTTTTATCCGAGCTACTACCTATAAATGAA
GAATCGAACTTCAATAGATCCGCTTCTATTTCAGCTTTACAAGAATCTGATAACGAATGG
AACAGATCAGCACGTGAACGAGAAAGCAACCGCAGTTCCGACGTTATATTTGCTGCAGAT
TATAACTTCGTGTTTTATCATCTAATTATTTGCCCGATCGAATTTGCTTTTAGCGATTTA
GAATATAAAAATGATGTGGACAGATCATTAAGTCCCCTTCTTGATGCAATCTTGGAAATC
GAAGAGAACTTTTACAGCAAAATCAAGATGAACAATAGGACTAGATATTCCTTAGAGGAA
GCTCTGAACACTGAGTATTACGCGAATTACGATGTTATGACCCCTAAATTACCCGTATAT
ATGAAGCATTCAAACGCAATGAAAATGGACAGGAATGAATTTTGGGCGAATCTACAGAAT
ATTAAAGAATCAGATGACTACACTCTTCGACCTACCATTATGGATATCTCTTTGAGCAAT
ACGACCTGCCTTTATAAACAATTGACTCAAGAGGACGATGATTACTACCGCAAACAGTTC
ATTTTACAACTATGTTTCACAACAAATCTTATACGCAATTTAATTTCTTCTGATGAAACG
AGGAATTTCTATAAAAGCTGCTATTTGAGGGAAAACCCGTTGAGCGATATTGATTTTGAG
AACCTTGATGAAGTTAACAAAAAGCGTGGGCTCAATCTATGTTCATACATTTGCGACAAT
CGTGTTTTGAAATTTTATAAAATTAAAGACCCTGACTTTTATCGTGTTATCCGCAAATTA
ATGTCTTCTGACGAAAAGTTTACAACCGCCAAGATCGATGGCTTTAAAGAATTCCAAAAC
TTCAGAATATCTAAGGAGAAGATACCGCCACCCGCTTTTGACGAAACTTTTAAAAAGTTT
ACGTTCATCAAGATGGGGAATAAATTGATTAATAATGTTTGGAAAATACCTACTGGTCTA
GATAAAATTGAGCAAGAAGTAAAGAAGCCTGAAGGTGTCTATGAAGCAGCCCAAGCGAAA
TGGGAATCAAAAATTTCTTCCGAAACTTCCGGTGGAGAAGCGAAAGATGAAATAATCAGA
CAATGGCAAACTTTACGGTTTCTAAGATCGCGATATTTGTTCGATTTTGATAAAGTTAAC
GAAAAGACTGGTGTTGATGGTTTGTTCGAGGAACCCAGAAAAGTGGAAGCGTTGGATGAT
AGTTTCAAAGAGAAACTTTTGTACAAAATCAATCAAGAGCACAGGAAAAAACTTCAGGAT
GCTAGGGAGTACAAGATTGGAAAGGAAAGAAAGAAGAGGGCACTGGAAGAAGAGGCTTCG
TTTCCTGAAAGAGAGCAAAAAATTAAGTCGCAACGTATAAACAGCGCTTCTCAAACAGAA
GGAGATGAGTTGAAGAGCGAACAGACGCAACCAAAGGGAGAAATATCAGAAGAGAATACC
AAAATAAAAAGCTCGGAAGTTTCTTCGCAAGATCCTGACAGTGGTGTTGCCGGGGAGTTT
GCTCCACAGAATACAACAGCTCAACTAGAAAATCCAAAAACAGGAGATAACAATGCAGCT
ACTTCGAACATTTCTAATGGTTCATCTACCCAAGATATGAAATAAATTATCCTCTTAATA
GAAATTTTAAACTGATAAGAAATTCATGCATAGTGTCCCAAACAATTCAGATAGATTTTA
GCGTACCACAGAGATCCTATCAGAGAGTAATACTTATGATGAAAACAAAAGTCAATCCAT
TCGGTTTAAAAAAATGACAAACCTGTATTTGATTAGATTAATCAGGTGTCAATAACGTCC
TTAGAAGTCCCTTTGTTAAGACTGATATCGTTGGCAAAAGCATGCTCCGAGTTTAGTATA
TACTTCCACTTGATAAAGTTGTAGCGCAAAGGATGCTTTTCTTAATGAGAAATTCGGTAT
ACTACAAGAGGACATCCAATCGTGCTTACAAAATTGCCCTGGAAGACATGATTGAGAAGA
AATGGCGAAATATGTCTTTTGGTCAGATAGTCTGTAATCGCATATAACAGTATGCTTGGT
TTGCTCTTTATCACCACGCTTTTCCTCTCTTTCCAGCGCGAACCATGCAATGGCCAGCTT
TATGAAATTTAAACCATAAAGTCATATGAGACCAGCAATCAGACCATATATAGCCGTACT
ATGCTATAACGGATAATTTGATAGATACTAAACAGTTTTAGTTCACATTTCTCGTCTAAA
AACAATTAATTTATTATAACAGACTCTATAGACTAAATTGTATGTATTTTTTTTTTTTTG
ACAAATTGGGGGCGGTAGCCTTCCAAAGTCCAAGTGAACTTATGTTCGTTTTGTCTTCTT
TTCTAATGAACACCTTCGATAAAATTCCATAAATGACGGAAAATGGTTCTAGTTACCACC
TCTTAGTGTTAATACCAAGTGGAGTTGCATTCCTTCTACTAGATGTGCATCCGTTACTGT
TAATTTATCATCACTATCCTGGTCGTTAGTAAGGTCTCAAAAACGTAAATAAACTTAAAA
GATAATTAACCACTGAATGAACATACATTTGTTTTCCCTGGAATATAAGTCTTTGTTGAG
ATGGTGGAATCCCTTCTTTTTCCTCCAAAAGTTCCTTGATGTGATATACGAGATCTGATT
CCTTCAGCTCAACAGAGATCTCCTTCCCAGTCAGTGTCTTCACTTTAACAATCATCGGTT
ACGGCTGTAAGGAAGTTAATTACCTTCCTTTATTTATTCCTCTGTCGGAATACTTCATTT
GAATAACAGAATTTTGGTTTTTCAGCTAAAAGTTGTTCGTTTGCCTTCCCGAAGACGCCA
TCGGAATTTGATTTCATATAAATATTGATATAATTATACTCTGAAATATAATATTGATAA
ACTTAACACAGGGTGAGAAAGGTGAAGTATGCTACCGACCCCTTATGTAAAATGCGATTA
CGATAAAGTATATGAGCCTGCTGAGGATAGCTTCCTCATACTGGACTGTTTGGAAAAAGA
GCATGATTTTTTGAAACAGAAATTTGGTAATCGTTTGGCCATCGTTTGCGAAATTGGTTC
GGGATCAGGTATCGTCACAACATTTCTAATGCAAAACAAAATAATACCGCAGGAAAATTC
CATCCACCTAGCTGTTGATATCAACCCATGGGCGCTCGAAGCAACTTTGGATACTGCGAA
GTTAAATTCATGTAAAAGTTCTTTTTTAGAAGTGATTCAAGCTGATTTAAACTCCAGTAT
TCGGAATAATCAGGTTGATGTCCTAATATTTAACCCACCATATGTGCCAGCAGAATGTGT
GCCAGATGTCCCAGGATCAGGAGAGGAGGCAGACCAATGGCTAGATTTAGCGTTATTGGG
TGGAAAAGACGGGATGGCGATTACTGATAAACTGCTACGACAATTAGAACAAATTCTTTC
TCCAGATGGTGTTGCATATATATTATTTTGTGCAAGAAATAAGCCTAAAGAAGTCATTAA
GAGGTTTGTCGATACTTACAAATGGAATGTGAAACTTATTGAAACGAGAAAAGCGGGATG
GGAAGTCCTCAGTGTGTACAGCTTTACAAGGTGACAGTTGCAAAACCTTTCACGTTATAA
TTGATAACCTGTGTCTTTACTCAAAGCGTATAACTATATTTCGGTTTATAAAGAAAAATT
CATAGCTATGCTCATGACAGAATATCTTTTTTGAGATCTTCACCACAACCATATAAATCA
ACTGACCCTAGTCCGTAAACTTTCTCATAATGTAGATAACTCAAATTCTGGAAGAAGCTT
CTTAGTTGCGTGTGTCTCTCGATTTTGTGAATGCCTCGTAATAATGGGAGACCATCTTTT
AAAGTTGTCGGTAATTCAAGATCATCAGTTTTGGTTATTTCGTAATCTTTGAATTCTGCG
ATTTCATCTACCAGCGCGACGAATGAGTTCGTTTTATATACGCAATTTATTGTATCAATA
ACAAAGATCCACTCATTCGTAGAGGTGAAGCCTTCCATGTTGAGTAAGAGTAGCAAATCC
AAAGTTTTACATACTTGCAATATTGTTTGTGGATCGACTTCTGACTGTATTTGAAGTGAT
TCATAAAATTCTTGCAAATTAGTTTGTAAACAGTAACTGATCATAGACCAGTAGTCATTG
AAATGGGACTCTGAAAATCTTAAAAGTAAAACCCTTAGTAAGATCCAGCAGCTTCCCTTG
AGCTTGATATCTTTGGACACCAAATAGTGGAAAATGCAACTTATTAAAGAGGAAAAGTGC
AACAAATATGCGTCATTTGGCGATACCATCAACAAGTACGATATTTTCAAAAGGTTTTGG
CACTTGTACTCGACTTCTGAATCGCTTCCTAAGTTAAACGTGATTAAAGTCGGAGTCACA
CTTGAACGCTTGGAGCCAATTTCTAATAGTAAATCGTTCAAGATTTTTGACTTATTTTCT
GGATAAATGGACCATTCGTAAATAATCTTTTCCCAAGTTTGATCGCTGCCAATTACCGAA
AGTTTTTTGTCATTTTGGAACAATTCCGCAATTAAAAGCCTCCAACTTTTAACTTTTGAA
CCTAAATGGGATACGACCGCGGCCAATTCTAAGACATAACCTGGAATAGTTTTTTCACTT
TTGGGTTTGATATAAGGGGTTAGGCATTGATTTACAATTGTCGCTAACGTTGTATTAAAC
TTGTCTCCTCCAATTTGATCGTTGACGATATATTGAACACGCCATACTACAAATTCTAAA
TCTTTAAATGAATCAGGGTGGCCACGATATAAGTTCGTAAAGTTTATAAATGCATTAGGT
AGGTATTTGAAAAACACATCAGATATCTCCCTCCTAACTCGTTTTTGTTCTCCAAACTGC
GTTTTACTTACTTTTCCAGAAATAAGGGCAACAAGTTTTAATATAGACAACGAAACATCA
GAATAAAGGTTATAATTGGTTGCTACTTCTCTGAAAAATAGCAGGAAATCCCCATAAAAC
TCCTCCATTGCAGAGTTTTCTACAGAATCCACGTAGTTAAACAAAAATGCAATAATCGAT
TCCCCGCTTAATCTTTTTAACATGGAAGGCTCCCCTTTAGTTAATTTAGTTGTGCTTGAC
CTACTCCCGTCACGATTAGAAAACTTGACAGATGCCGTTCTGTTGTATCTGATAATTACA
CCATATAATAAATGTGGTATTGTAATGGCGGGTTTATTGCCGTCGAGCACATGTACTAGT
GTGACTGTAGTATTGTCTGATCTAATGCTGATCAAATTTTCCAGAAGTTCCAAAGGTTCT
AGTAGAAATAAGGTTTCCAACAGTTTCTTCGACCTAAATTTGAACTTGTATGAGTTATGA
TTAGTGGCGTCCAGGCTAGAATCATCGTTAGATTTACACGAAATGTTATGGGCCCAATAC
CAGATATCTAAACAGCATGAAATCACCTGTCTGAAAGATTGTAGTATTACGTCTCTTTCC
CCTTGAATCTTACTTTCTTCATTGGAAGAATCTGACGAAAAAACGTTTGAAACAACGGAT
TGAATAAAATCACCCTTTAGATTAGACCCAGAAAAGTATCCTTCCCTTTCCTCGGTGACA
AGGTAACCATGTGAAATCTCTAATAGCTCTTCCAGACCACCCAGAAGCAAAGCTATTGGT
TGGTAATAACCACCTTCTCTCTTTTCTAGCAAAAACAATCTCTGAACACACTGTACAAGA
GATGCAGACAATGGTAAAATCATTCGAAATATAGAATTCTCAAAATAAACAATGCTTTCG
GAAAGAAGCTTCACATAGGCCGTTACAATAAGAGGGCTTTTCATATTTGAAACGCTGGTA
ACAAGGAAATCGATATATTTTAAATGGGCAGCATTGTCATCAAAAATGTCTAGTTTAATA
CCATTATCGTGTGATAGTCTGAGAACCTTCGATACAATATCTAACAAGGAAACTGCTATT
AACTCGGGCTCAATTCCTTCTTCTGCAATATATTTAGACGACATTTGCAGCAAAAATATG
ACAATGTCCTTGAAATTTTGCTCAGTTCCATCGAGTAAGATATCCAAAAGAATCAGAGCA
CTCCTGATACTTTTCGCATGTGTATTGCTCTTTATATTTAGAAATCTCATCAATGTAACC
AACAGCAAACTTTTATATGTGGAAACGTCTTCATTCTTCCATATGGTCGAAGATTTTATT
GAGGTAAGCTCAGTGGAAAAAACTTTCCTAGTGCGTCCATTGTTTGTTTTCAAAACATAT
GCAAGCATTTGGAACTCATATGTGAGCATATCAAGATCATCCCTTTCGTCTAATCTTTCT
TTTTCGAGACGATTAACCTTTAAAATATTATCAGTCAAAATGTAAAATAATCTTGAAGCA
GATCCCGAGTTTAATATCGATAAAATCCACTTTGAAACGGTTAAATAAAAAGGATTCTGG
TCATCAAAAAGTTCGCCCAAAATTAATTCAAGAGGGCGCCTAATCAAGTTTGAATCTGAG
TCTAATTGTGTCCATAACAGATCTAACACGCTTAATCTCTCGGATATATCTTCCTCTTCC
ACAAAAGTATACACTAACGCACTTTTAATAAATTTGGATGGAATAAATCTGTTTAAAGTC
TTTAAGTTCTTGACACCTAGTATTTGATGGCGTGGATCTTTTAAAGATTTCCATACGGCC
ATCATGACTACTTTCAATAATTTCATCGATTCAATGAATTCCATGCGTGAATATAAGTAG
TTACCAAAAATTTCCACAATTCCAACGATTTCTTCTGATTTTGCATCATTATTAGATTCA
CAAAGCCTGGGAATAGCCTCAAATATGCTCTGAGTTATTTTTTTATCCGACCAGCTTATG
TGAGATCGTTCTTTAAGTTCTTCAGACTCAGGTATCTTTTCGAAAATAGCTATAAATAAT
TTGGAGCTTTCATTGATATTTTCCAAGTCCCATAAACTTGAAAGAAGCTTCTTCTGAATC
AGGTCTGCTATTAAAAAAGTTAGATCTTCTGTTGTAAAGGGTGGCAAACGCTCAGCTATA
TTTTCTTTCTCTAAAATGCTAGATGGATTAGAAACATTGGTATAAAACCCACGTATTTTG
GCCAAAAGTTCTTCGCAGCTTACTTCATCATCGTGCTTTAGTTTTGAGTGACTGAGAGGG
AGAAGGGCTCTCTCGGGGATATAGTTTAACAATTTGTTGTACAAAGAAAATTTTTGGAGC
TTATAAATATTGTCGAAATCTTTATCATTAGATGGAAGGGCCAGTAAAGTTAATAATATC
AAAGGAAGGTGGCGTACGATAATCTCTTCGTCGTTTCCAATATTAAAATTTGTTAATACG
AAATCCAAAATTTTTAGGTTTTTGATGTCTTCAAGTTCTTGAAATAGCTTTCCCCATATA
ATATTTGTTTCAGTATTGTCAAAGAAAGTACGTGCCGTTTTCATTATTTGTTCGTTTTGT
TTGAATTTTTCCGAGGAATAGAGAAGTGGGATGAACAATTCAGGAATTACAAGTGAGCCA
ATTTCCCATCTATCCATTACTGCCATACTTATCCTGAATGCAGTTAACACGGATTCTTCT
TCTGAAAGAAGGTCGCTTAAACCTTCTAAAAGGGCGCTTAATCCATATTTTGTAAAATAT
ACATTACTTTCCTCGTTTGCTGACTTAACCGAGGTAGTATATTCCATGGAGTTCCCGCCG
TTATTGTTTAGCATGCCCCCAGCAGTAGGACCGAGAAGCCAGTTCCATATTCTTCTGTTC
AAAGACATATCCTTGCTCAAAGTAGTTCTACAACAACTCATTATCAATAACTTTTTATCC
TCAGAAGTAATAAGAACATTTAAAACAGGAGAGTCTAGCCTCAACCTCTGTAATAAAAGG
TCCAAAACGCTCCTTTTAATAAGAATATCATTTTCATCTTCTAAACAACCGACAAGGCAT
CGGATAAGTAGACCTGGTTCAGGGGTTACTAAATCTTTGGCAGCAGGCAATAAGACCTTG
AAAGCTTCTTCTTTTCTTTTTTTCCTGTCTAGATGAGAATCGTTGGTTTCAGTTTCACTT
GGGTTCTCTTCCGCTTCCATTTTTATTTTATTTACTAGATGAGGTACAGCATTCAACGAC
GGAAACTTTCTAGTCAACCACGTGAGTCCGCCCAGTCTTCTGCCTTTATTTGCAGTCATG
ACTAGAAACAACGTTTGCCAAAATAAGGAATCATCATCCAAGTTCTCCTGCAGAGTCTCA
ATGAGTTTTAAAGTTAAAGGTAAAAAATCGTTGCTTTCGTCATCAATTCCTGGCAATAAA
CTAGAAATCAAAGGTCTGATGAGCAGTCTTAACGTTGTTTGAGGCAACAGAAGGATATAG
TTATCGTAAAGCTCTATCAAATGTGACCTAACAGACATAGAGGCATAAGTCATCAAAGGT
AAAATTCCCGGGATCCAAATGTTACATTCTGTAGCCAGAGTTTCAAGGCCAATATGTTCA
AAGATATACGTATATACTTCTAAAGTTTTCTGATGAACACCTGCTGGTAACGCCGGCGAT
AATGAGGATGTCAATCTTCGACTTACTTGATATGGAGAAGGAACATAGTACCTTACATTC
TGAAATTTAGGTGACCAGCTTTGCAACGCCTTTAATAGTGTTCCCAAACTAGCAATATAG
TCCGCCCATTCTGTTACAGAGTCAAATCTTTCTAATGCTCGCTCGACATTAGCACGAAAC
TTCTTCTGTTTGGAGTCTAGTTGTTTATTATTTGAGTCAATTGTAAGGGGCTTTAGTGGT
AAGGACATTTTTTGTCGATCCTCTCAGGAAAAGCTGCTCTGTCGGCTTTTTATTTCACCG
TTATAAACATAATTGGGAGGCTTGAGTTTTATATTAGGTATTGCTATTGTTCCTTTTCCA
GTGAGATCGAACTTTTGATCACGTGCCTCGGGTGGAACGCCCAGCAAATATATAAGTATG
TCGTTTATTAGTAAAACGGTAATCAGACTCTAAATATTCCTTCTTTCAGCACTCGCTTAT
GTCGTTATAAAAACTTGATTAATTTGAGTAATTAGCAGTTTTTGCCGTAGGTATGTTTTT
AGAATGTTCTTTTGCACAGTCAGAAGCGTTGTTACCCATAATTTCGTGTTGAGAATATTA
AATAATTACGTAAATGATCTGCCAAATGCTGACAATGATTGAAAAATAATTTTAAAGTTT
AAATAATGCAAAAAATTTGTGTAAAAAGAATATGTGTCAACCTAAGCCGTTCCATACAAA
TAAATTTCCATCCCATGCAGTTGAAGCCACATATCCTGGCTTTCCCCACAAGCTCCAGTC
AGCTCCAAATACGAATTCTGAATGCTGTGTGAAATTGAAAATGGAACCTTTAGTAGCATC
CGTAGAGTTAGTTTTATATGTTTCTTTTGCACCATCGTTGCTGAGATCTCTCCATATTCG
ACAGGTCATATCATATGAAGCTGACATTAAAATATTGGAATGATGAGGGGACCAGGTAAC
TTTTCTGATTGCCAGCCCGTGCGCATTAGGGATTTCATTGATGCATGATGAATTGTGAAG
TTGGCCGGGCACAGTCCTCTTGATAGTCGCTGATTCATTTTTATTTAGCATCCTAATGTC
CCAGATTCTAATGGCATTATCTACACCTCCTGTGGCAACTACATAAGGTCTGTATTTGTT
GAAATCGCAAGTCAATGCTTCTAGTCCTGAATGCACTAAAAAATTATTCTGATTTTTGCC
GGAAGGTAGTCTAATGTCAAATAAGCTTGCATAAGAATTCCCTGAACAGGATAATACGAG
ATTTTGGTCGTGGGGCGAGAACTGTGCTTGGTATACACAGTTCCTGTTTTTTGAAATACC
TGTAAAGCTTTTCTTTTTCAATATAATGGCGTTTAATGGATCCACCATTTTGGTAATCTC
TAAAGGTCGTGGAGTAAGGGTCATTAAACTTTGCTTTCTTAGAGGGGACCATATTTTTAT
AGATCCATCCCATGAACTACTTAAGAAATTCTGCCTGTTGACTAAGTTCCAATTACAACT
GAATACTTCTCGTTCATGCTCTTTAAATATAGCAATAGGAAACTCTTTAAAGGTTGTATC
AAACAAGCGTAATGTACCATCGCCCTGTGCAACCAACACTTGGTTTTCATGACTTTCGTT
CCATGCAAGATCAAATAAACAATCCTGTGTTAAAAAGGAATTAACTTCCACTATTCTACC
TGAACGGTCAATCTCAAGGATGAACAATTTTCCATTCCCAACCAGGCCAAAGTTTGAACC
AGCAGCTACCGCGAGCCTGTTATCGAAAAAGGGAGAATACTGGACACCGTACCCACTAAA
ACCTTGCATATGATATCTGAGCATGTTGTATAAATTATGCAAAAAGTTAGATGATAGTCC
GTTAACAATATGAGATCTCTGCACTTTTCGAGCGTCGAATTCCAAACCAGAAAGAAAACG
ATTTCGACCTCCGGTAAAAGATTTTATGGTAAGAAAACACAGTTTGTGTTCCACAGTTCT
TAAAAGTGTTTTCACCTTTTACTGTTTTGCGAAACGACTTTTCAGACGAGGTTATGTCGG
TGGTTTAATTTCTCGGCCTTCATATTTACTTGCTGGAGACATGCAAATTTCTGATTAACA
ATGATTATAGAACTTTAAGTAGAAGTAAAGAAAAATAAGTATATGATATATATATATAAA
GATGCAGATAAAAAAAAAGGTAAAAGGAGTAGAAAATAATGTCTGAAAATGGATGACTGC
CAATAGGACATATTTTCATATTAACATACTTCAGAAGCGGTATTGTTTATTGTGATGATC
GTTGCTCATTGTTATCATTAGGGACGTCGTTATGAATGGTGGTGTCCGAACTGCTTGAAC
CTTGGCCTTGAGAGGGATTTTCGTCTGTAGGAGGAAAGGCAGCAGAATTGTTGTTGCGTA
GTTCGACGGTAGTAACATCACCATTTTGATTTCTATAACTGGCAACACCGGAGGAAAACA
AGTTATTTCTGTTGTTCTCACCAGTACTTCCACCTCGTTGTTGATCATTGCTATGGTTAT
TGTCGTTATTGTTGTCTCTTGAGCCATTCGTAAAATGGCCTGTTAATCGTGAAATATTTT
CCAAAAAGGAACTTCCTTGCGTTGTATCAGAGGACGATGAGTCATTACGTCCTTGGTTGT
GAACAGTTTGTGCTCTGGGTGCTGTTGTTGCAGAGGTATCAGAAGTTCCCCTCTGAGCAA
CGTTGAATATGTGATCCAAAACGGCTCTTAGTCTGTTGTGGTGAGGGTCTGTAGCGTCAC
TACTAGTGTTATTTGAGTTTGGACCGTTCGCTGCTGATGGGCTTGCCGAAGAATCAGAAG
CGGAAGGATTCGGATTTGGACTGTGGAATTGGAACAAAGTCAAAGGGATGGGAACCCAGC
GCGGACTTTGATTGTTATTCGAACCACCAGAATTAGAGGGTGGATTTTGAGTAGTTGAGC
TCGGCCCGTTGACACCGTTTCTATCGCTATCATTAGGCGGTAAACGGACTGGATTGTGTA
AAGGTTGGCCGTTTTGAGGCACTAAAAAAAAGCCTGTTCTTGATAACACCTGTTCGCCAG
AACTTGCATTTCCGATAGTGGGAACCGTTGTATTGGACGTGTTTTCGGATGGGGCGGAAC
TATTTTCGTTAGTGCTATTCACTGCAGTTGGGTCGTATAAAACTCGTCTAATACGTTCAA
AAGCAGCTTCGTTAGCTGCTACTTCATCCGTATCTTGTTGGGCTGCACGTTGAACACCTA
CAGATTCGCTGATCTTTTGTCTACAAAGGGGACAAGAATTTTCTAATCTTGACCATTTGT
AGATACATTCCCTCCCAAAAATGTGGCCACAAGGTAACTTGATTGGTGAGTGTTTGTAGC
TTGGATTTGTTTCTTCATCATTGAGAGTGCGTTGTTGTTCAGTGAGAGGAATAGAAGGCG
GTTCAACAACCGTAGCATTTGTAATCGATGGGTTACTGTCATTATCGGCGGTTGTGCGTA
AGGGCGCACCTTCATTATCCTTCCTTTTTTTTGTTCCTTCAGATTCCTCCTCATTTTCAG
AATCCCTTTTTCTTTTTGCTTTAGTTGAATCAACTTCATCTTCATATTCGTCGTAACATA
TACTACATAAGGGCCCTTCGGCCTTGGGTAGATCAGAAACTTGCAGAACGGGGAGCTTAT
CAAACTCATCCTTTGATATTCCTTTTGGTCTATTTAATAGTCTGTTGAATCTCTCCATTG
CAAGCTGAGCAGCAACAGATATGAAGCTGTTCAAACGGTCTTGTGGAGTAGACGCAGGAA
CATCACGAAAAGATAAAACAAGAGCACCGTCGGGTTGATGGCCCCCATTTCCGATGCCAA
AGCTGGGCCCAGTACCGTTGGCAATCGTGCTACCGAATGCTGCGCTGTTGTTTTCGTTAT
TATCATTATTAGATATATTGCTCAAATGTGCTAATCTCTCCGGAGTGAAATAGGAATACT
GAATGGAAACGGTTATGTTTCTTGTTTGCTCAGCACCACCATTGAGTGGACCGGAAGCTG
CATTTGAATTATTATTATTTTCAGCATTATTTGGTGATGTATTTGTGCCTCTGTCTTGTT
CTTGACCACTTTCACTCATAATGAACAAAAGCTGAGGTTACAAGACTATGAGAGAAAACA
AAGGGGAAAAAAGGGAGAAACGAACTATCCTGAAATGCTAAATAATTTCTATCTATAGTA
GCTTCACTAGAGGATATATATGATAAACTATATTTCCTTCAATATATAGTTTTTAGCTAT
TATTTCATTATTGATTTGGTGATACTAATGCAATGTAGTTATATGTAAAAAATTCTTCAA
TATTTTTTGACAATGGCAGATGGAATGTTTTACCCGGCTTTTTGCGTCGAAGTATATAAT
TGTTGATTAAGAAGCCAGTAACAATAAAAAAGAACAGTATTATTTATTTTACGTTAAAAA
ACGCTTTTCTTTCAAGTAATGTACAATGTTATACCTCCAGATATACATTGCAACTTTTAA
AGTCTAGTAAATGCTTATATGGAGGGAGGGATTTATCAAATGTGATGAAAAATTGCTGTA
ATGAACCTGGCGAAAAATGGAGGATTCAGATTGTGTCCTCCGTTTTCTTTTCTCGTAGAT
GAACTTGAGGTGGGAGATAACATTCCTGTTGAGGAAGTAATTGAGGTAGATTTTGAAATA
GAGAGAGCTGTCGTACTTGTTTGGGTTTTTTGGCCTTTGGAGCTGGAAGAACTTGTTGCC
GAATGAGACGTGGAAGCAAAGTACGATATACTGGAGTTAGCTGCCGTGGAAAACATGTTG
CCGCCGGAGACAATACTTTCATATGTAGACCAAGTGCTTGAGTAACCAGGTGCTTTAAGA
GCACTTGGAACCGCGCTCTCTATAATCTCAATGTATTCACCGTCGTCGCTGAAGTTAGCC
TGAGCCATTGATATCTCCATATTGTCCAGATCATATACCACGTAAGTATTAGCTAAGAAG
TTATCACCCAAAATAATGGTCGGATCTGACTGCGGTGCAATACCTAGTATACAAATGTTT
GAACGACTATCTGTGACTAGCTGAAAATCGCTTAACCAATTAGAAAGATAGAATCCACCA
AAATCAAAGATGATGCTACTCTCTTCTTCCATCTCTTTGATACAATCCATTATGTAGTAA
CCATATGCAGAAGAGTAAGTAGCTCCGACCTGGTCGGCAAGCATTTTTACCAGCTCAGTT
GGCATATACGATATGGTCGTACCTGAATCTAGCAGGACTGGGATCTTTGTAGTGGTTAGG
GTTGTCAGATTATCTTCTTTATCCCCTTTCGACGTACCTAATCCTTGTAAAGTGACTTGG
AATTGAATTGGATCCTTGTAGCCGCGATGCTGCAAAGTATTAATGATGGGAATTGTGTAT
AGGTCGCCCGCATATTTTCCATGATCCACAGCGCCAAACAAAATGGTACCATGTTTCGAA
TCAGAATCATTTGCGAATAAAGAATAAGCTGTTGATTTTATTACACCCGAATTCTTTAGC
ACCATCGGAAAGTTATTGTAAGTGTAGCTTTTTTGTACAGAGCTGAGAGAAACACCAGAA
TAAGTTGACTCCAAGCCAGGCAAACCAATACCCAAGACACCAACTGTTGAGTTTGTTTCG
TTTGCTACAGCAAATGATAAACCCGTAATGTTCAAATCGTTCAAGCTCAATTGATCATGG
CCCCAGGTACCAGATGCAAAAGTCGTATCACCATAGGCGATCGAAAATTCTGTATTATTG
GAGTTGAATGTAGACGACTTAGAGGTATTAAATGTCCCGTATGTAGCGCAGTCAATTAAC
TGTGATGTAGAAGCTGTACTATCAAAAGTAGCAGTGGCTTCGCTGGTAACTATAGTGGTG
TCGTAGCTAATTTCAGTAAACACACTCTCAACCACGCTAGCCAAAGCATCCTTGTTCACT
TGTTTAAAGGATGAGCCAGTGGTATCCTTCTTTTTAGTGGAACAGTATGGATTGTCTGAA
CCCGTGACCCATAGATCAGAAGAACCAGTGTCGACAAGCACAGTAACTTTTTGAGGAGGG
GTGCCAATATCTAATTCCACCGAATAAAAACTGTTTTGATTAGTCAGTTCCACCAGCTCG
TAATCATCATCTCTTGTCATTAAACGTGTTCTACCTTTTGTATCATCCAAAGCGTTTTCA
AATGAACTGCCGTATTTCTTCTGAAAATTCATTTTGACATAGTCTTCATTACTTGGTAAG
GATGGAAAATCTGTAACACCGGCATCTACTATTGAGCTGCAGACAAGTAATGCATCTACG
ACAAATGTGAGGACAGATAATTTCATAGAGCTCTTTCTTTTTTCGTTTATTTTTGACGTA
TTTGCTCAAGCGAATAACGACAAAAGCTTGTTTTCTCGTTGATACTTTTAGTCAATTACA
ATTTCTTAGCAAGAACGAGTGACACCAACCAAATTTCTCCCAAAAGTGATTATCTGAATA
ATGAAAGATGGTAGGAAATAAGGTATTGAAACAGGTTCAAAACTTTAAAAGAAAACTGCC
AAATAAACTTTCTCGATGCGTAGCTGAAATTTCAACTTCAAAAAAAAAAAAACGCGTGTA
ACTTTCCACGTGCAAAACGATGTGTATGAATCCCGTCTTAATTAGTAAATAGGGTCTAGT
AAGCGTAGCGAGGATGAATTAAATGCATTGTTGAATATGAAGAGCACCTTATGGTATATA
AATGTACAATCTTGATTCATGACAGCTTTGCAAGTAAACGTATCAAATGAATATCACGAT
TTTGGCTGTATTACCCGGGCAGTATACGCGGCGAATTTTGTTAAAAAATGTGTTAGACTT
AAGTCGGAGCAAATGAATAATGGGAATATATAGCGCATAGGTTCGCTAGTGTAAAACAGG
AGACTGTCCAATAGCATTCGAATCATAACCGAATCTTTGCCAGTGTGTGTATAAAATACG
ACAATGTCTTCCAATCCAGAAAATTCTGGTGTTAATGCGAATAATAATACGGGCACTGGT
AACGCTGATGCGATCACAGGAGCTCAGCAAAATATGGTACTGCAACCGAGACAGTTGCAA
GAAATGGCCGCTAAGTTCAGGACATTACTGACTGAAGCAAGAAATGTAGGTGAAACTACT
CCTAGGGGCAAGGAATTGATGTTCCAAGCCGCAAAGATCAAACAGGTATATGATGCCCTT
ACACTGAATAGGAGAAGACAACAGGCTGCGCAAGCCTACAATAATACTTCAAATCCAAAT
TCAAGCAATCCAGCTTCTGTTTCTACTGAAAATGTCCCTAATTCATCACAGCAACAACAA
CAACAACAACAACAACAGACAAGAAACAACAGTAACAAATTTAGCAATATGATAAAACAG
GTTCTCACCCCGGAAGAGAACCAAGAATATGAAAAGCTATGGCAGAATTTCCAAGTCCGT
CATACGAGTATAAAGGAGAAAGAGACCTACTTGAAACAAAATATTGATAGGTTAGAACAA
GAAATAAATAAACAGACGGACGAAGGGCCCAAGCAGCAGCTACAAGAAAAGAAAATTGAA
CTGCTTAACGATTGGAAGGTGCTAAAAATTGAGTATACCAAGCTGTTCAATAATTATCAA
AACAGTAAAAAAACATTCTATGTAGAGTGTGCAAGACACAATCCGGCTTTACATAAATTC
TTGCAAGAAAGCACTCAACAGCAACGAGTGCAGCAACAAAGGGTACAACAACAACAACAA
CAACAACAACAACAACAGCAACAACAGCAACAGCAACAGCAACAGCAACAGCAACGCCAG
GGTCAAACCCAAAAAAAGATTTCTAGTTCTAATTCTACTGAAATACCCTCTGTAACCGGC
CCTGATGCACTGAAATCGCAGCAGCAGCAGCAGAATACAATACCTGCCACCAATAATCCC
AGGGGCAATGTTAACACTTCACAGACTGAACAATCGAAAGCTAAGTTAACCAATGTAAAT
GCAACGGCATCTATGTTGAATAATATAAGTTCGAGCAAATCGGCAATATTCAAACAAACA
GAGCCTGCCATACCCATATCGGAAAATATATCTACCAAAACACCAGCACCGGTAGCTTAT
AGATCCAACAGACCTACAATAACTGGAGGTTCTGCTATGAATGCCAGTGCTTTGAATACA
CCAGCAACAACTAAATTACCACCCTATGAAATGGATACTCAGAGAGTTATGTCAAAGCGT
AAATTAAGAGAGTTAGTGAAGACTGTCGGAATTGATGAGGGTGACGGTGAAACTGTCATT
GATGGTGATGTTGAGGAATTACTATTGGATCTTGCCGACGATTTTGTTACTAATGTTACA
GCTTTTTCTTGTAGATTGGCAAAACACAGAAAATCGGACAATTTGGAGGCAAGAGACATT
CAGTTACATTTGGAGAGAAATTGGAATATTAGGATTCCTGGTTATTCCGCAGACGAAATA
AGAAGTACAAGAAAATGGAATCCCTCTCAAAATTATAACCAGAAATTGCAGAGTATCACA
TCAGATAAGGTAGCAGCTGCAAAAAACAACGGGAACAATGTTGCAAGCTTGAATACAAAA
AAATAATTATGTTACCCACATTCTCCACTCTTCCGCAGAAAAAATTCCTAAAGTTATAGT
TCACATTGTTATATATGTATCTATAAAGCGAAATTTTTTAAAATTAATTAATTAATTAAT
ATTTTGTATCTAAAGTGTTCATACTATATTATTTACTTAGATTATACATAATTAAAAAAA
AAACTTTTTTTTCTTGTTTTCATTTTGTTTTTATTATTAAATATTAAAAAAAGTGTCCAT
AACATCAATGTTTTCTTTTACCTTTGATTAGTTTTCATTGGCGAAACCATAATCCCCGTT
CCATTCCCATCATAACTACGCTCTCTTCTGAGTTGATCTTCAAGCTTGAACATCAACTGT
CCATTATGATCCTTGTTAATATTTTCTTTGATTGGACTACTAGAAACACTTGAAGTTCCA
TCTTTTCTTGGTCTTCCTCTTTTTCTTGGAGACCTTTTAATTACCACGTTTTCATACTTT
TTACCACCGCTGCAAATCATTCTACTTCTGTGCACAACCAAAGCGTCTTCTCTATTGAAT
TTCTTACCACAGGGACATGCATACGCCTTTTCTTGGTGCGATTTTTTGTGTCTTATCAAG
TCATGATTTCGTACAAATGCCTTATCACATCCAGGGTGATCACAGGAATATGGCCGATCT
TCCAAATGTGTTTGAATATGAGATCTGATGTTATACCTTCTCTTGAATGTTTTTGTACAT
CCAGGAAATAAACATTCAAATGTTTTATCAGGCATTTCCTTCACATATTTATCGATTGAA
CCTCTGGGCAGTGTTGTGAGTTTTCTTGTGATTTTTGAGGGACTATTTGTGGTATATGTG
TTGATTTCCTTAATGTGTGTGCCGAATTGAGGAGATCTTCCTTCGTACTTACTTTGTGAC
TTAAGAACGGGAGAAGGCGTTTCGGAAATAACAAATCTACTTTCAGGCTCATTTTCCTCA
TTATCATCTCCTTCATTGTCTGTATTTTTCGTAAGTACATTAGGGTCTAAATCATTGAAA
ACGCCTTCCCGATGTCGTGCTTGCTGGCTCGGCGGCTTTAGATGTGGTGTCGCAGCATTG
ATACCCAATGCATTCTCACTGATAGAGCTAAAGTGTAACTGCTTACCTCTTGGTGTATAT
TGGTCTATATAACTGGAGGAAAGGGATACTTTATTAACTGATGGAGTATTATTTACAGAC
CCAGGAATTGTAGGCATAATATCCACAGAAGCACTCTTTAAAGACACTGATTTTGTAGGA
GAAGGACCTGGTTTTCCAAGAAGTTCAATACCCAGGCCCAAAGGTTTCTCTGAATATTCG
CTTTCCTGATCTTCAACATTAATCTTGAAATCTAACCTTAAGTTATTAGGTGTAATGTTA
GCAGAGTTGGACGTAGCTGAACTAACTCTACTCTTTGGAGTGAAGGGCGTAATAAATTTG
GTTTTTGAACTGAGGTTTTCATTTGGATTCGAGCGAATTTTCTTTGGTGAAATGAGGGAG
TCATTGAAACCTTCGTTCAATTCCTGGAAACATAGTGGTCCTACAGTACCACTAGAGTTT
TTTCTCTGCAGGCAGTACTTTTGTCTATTGTTTCTCCTAGAAGGTGACCCAGTGAACGAA
GTATTAGACATTGGTGGGGAAATCATTGGTGAAAGGCTATTTGCGTATACATCCTCCACA
TTTTCTGAAGCAGGAGAGATCTTCCTTTTGGGAGATAAAAACTGTGGACCATCAGAGTTC
TCTAAGGTAGCCTGCAGTTGTTGTTGCTTATATTGTGTTTGTTTGAGTTCTAACTCTAAC
TTCTTATTAGCCTCTTGTTGTGCTCTCAATTGCTCGCGCAACTCTTGTTGTTGCTGTAAC
AGTAATTCCCCGAGGTTTCTATCGAAGCCTTTATTAATTTCACTTTTGTTTATAGTCGAC
AATAAATTATCCGCCATGGAAATCTTCTTTTCATCGTGGGGCTTATCACTCATTGTTTTT
TGATAAACAGTCATACCACTGTCTTGATTTAATCTATTTTCATTCAACAAGCTAGTTGCA
TTTAGAGTCACTTCTCTTGAATTATTTTCTAAGTCAAAGTTCATACTTTGCCAATCATTT
CCTATTAACTCGGAGAAAGTAGAAACCTTGACAGATTTTTCATCAGAAAGTGGTCCCAGC
GGAAGGTTTAAGTCATTTATTTCATTCATTATAACTTCGTTGGTTTCACCATAGTTTAGG
TTCAATATATTGCCTAAATCATCTGTTGCTAGTGTTTTATATTCGCCTTCTATTGCATAA
CTCGAAGGGTCACTGCCTCTAGCATTTGAGTAATAAGAGTTGGTTTGTAGGTCAAAATTT
AGACTTTGTACTTTTGAGGCATCAAACCAAGAGTTTGATGTATCCATCTTTTTCGAAAAA
ACAATGACGTTAATATTTTATTTGATTGCGCTTTAATTATATCGCAGATGTTAAACACGT
TCTCAGGATCTATTTACCTAGCTCCAAGAACGAGTTATATGGTGGTATCTATATTGTCGT
TCTCAAATCTTTCTTCCAACGATGCCTTTTGTCTTCCGTGCCAATACATAAATAGTGAAT
AAAATTGCAGACGATCCTCTATAGTACTCAATCATTGTTTATAGAGCAGATCTATAGGGA
GAAAGAAAGATAATTAGTCGCTAATGGTAGGTATTGTTATTGTTTACCTTTTTCCTAAAC
AGGTTAAAGTACGAAAGTGAAAATTTCATCCTCTCTACTTGCCCGGATTGGGATTCAGAC
CAAGATATTTCCAACAATGCTGCTATGAATTGGAACAGAGATGTTCTAATGAATATTTAA
CAAGGTGTGAGCGGAGTGTACCACTCATATCGGCTTTCAGATAATCATACTACCTTTCAG
AATATCTAACAATAACACTCCGATATTTGATTCGCTCTCCTTTAAGACGGAAATAACATT
GGCCCTAGAATCCAATGCCGTAAATATCTGCTTGACACCATTTAATGAAAGAACTGTCTG
ACTGCCGAAGTTTTATAAGTAGTTTGACTATGTTTCATAAGTTAGGCCACTAGACAGCAT
GTGAAAACGGTGATGATAGTAAAAAAATATCGTTTGGGTTTTGGCTACCCGGAGGTCGTT
TGCAAAAGAAAGTATATGCAAATCTACAAAACAATAGATGTCGTTGTTGAGATAACAGAT
TGGCACAAAATTACTAAATTGTTGTGGTACGCAGCTATAGTTTGGTACGAAAGTAGTAGC
AGAAATTAACAGATACAGATCTGCAATTTGGCATAATGTACACCAATTATTCACTTACAA
GCAGTGACGCAATGCCCCGAACTTACTTGGTCGGCACAGCCTCACCAGAAATGTCTAAGA
AAAAGCGCCAGTCTGCAAATTGTGACAAGCCAACGAGGAGGGTGATCCACATCATCGATA
CTAATGAGCACTCAGAAGTCGACTTGAAAAATGAACTGCCAATAACATGCACGAATGAAG
ACGGTGAGATGACATCAAGCTCATGGACTTCACAAACCGCTAATGATTTTCTCAAGCTGG
CATACGTAAACGCGAAATTAGACCCGTCTTTGCCATCTCAATATTTCAAACAAGATATCA
TAAATGTTTTACAAAGCTTGGAGATTCCTGGATGGTCTGTGCCCGGCTCTAAAGAATCCT
CGTTGAATAAGAATTTATTAACTTTAACACAAATCAAGGGGGCCCTTACAAATGTTATTT
ATAAGATTCACTATCCAAACTTACCCCCTTTACTGATGAGAATTTTTGGTGATAGCATAG
ATTCTGTAATTGATAGAGAGTATGAATTAAAGGTTATTGCGAGATTATCATTTTATGATT
TAGGACCCAAACTAGAAGGGTTTTTTGAAAATGGCAGATTTGAAAAATACATTGAGGGTT
CGAGGACATCTACTCAAGCCGACTTTATAGATCGGGATACTTCAATAAAAATTGCTAAAA
AATTGAAAGAGTTGCATTGTACTGTTCCATTAACGCATAAAGAAATAACGGATCAACCGT
CATGCTGGACAACCTTTGATCAGTGGATCAAATTAATAGACTCGCATAAAGAGTGGGTTT
CCAATAATGTAAATATAAGTGAAAATTTACGCTGTTCAAGTTGGAATTTTTTTTTAAAGA
GTTTCAAAAATTATAAGCGTTGGTTGTATAATGATTCTGCTTTTACCTCAAAATTATTAA
GAGAGGATGATAAAGATAGTATGATAAATTCTGGGCTAAAAATGGTATTTTGCCATAACG
ACTTACAGCATGGTAATTTACTTTTTAAAAGTAAGAGTAAGGATGACATCTCAGTGGGCG
ATTTAACAATTATTGACTTTGAGTACGCAGGCCCTAACCCCGTTGTATTTGATTTATCAA
ATCATTTGAATGAATGGATGCAAGACTATAATGATGTGCAGTCTTTCAAGTCTCATATTG
ATAAGTATCCAAAAGAAGAAGATATTTTAGTTTTTGCACAAAGTTATATAAATCACATGA
ATGAGAATCATGTCAAAATTGCTTCTCAAGAGGTTAGGATTCTTTACAATCTCATCATCG
AATGGAGGCCTTGTACACAATTATTCTGGTGCCTTTGGGCTCTTTTGCAAAGCGGAAGGC
TACCACAACGACCACTGATGGAAGGTGAAAAACTAATGAGCGAAAAGGCTGGACTAGGTG
ATGAAACGCACCTTATGGAGCACAAAAATAAAGAGAATGGAAAATACGATTGTTCTGAAG
ATGATTCGTTCAACTATTTAGGATTTTGTAAAGAAAAAATGTCTGTCTTTTGGGGCGATT
TAATTACATTGGGAGTTATCGACAAAGACTGCCCAGATATTGGAAAAACAGATTACTTAG
ACACTAAACTTATTTTTTAAGCTGTATACACAATCAAGTATTTTTCTATTCACTGCGATA
AAATTGTGTTTTTCAACATGTTAGGTCAATGGAAAGTCATTATTTTGAAGCAAAATGTAA
AAAAAGAATATTATTAAGAGAGTAAATTCTTTCAAAAATTTAGAGCAAGTTATGTGGAAA
TCAAAAGAATATTAGTTGATTCTATTATATAATAAATAGTTATAATCATTGTATTTTGAT
GATGAAAATTCAGTATCTAAGAGTTATAGCCAAGAGAGTATTTTTTTAATACTTTTTTGC
GCTTTTCCATATCTCATTATAAAAAGAAAACATTAATTCATAGTTCCATTTATCATCATA
GCATATCTTTAAATATCATACTTAAATAGAAGAGATTCACACAGTAATAGCGGACAAGAA
TAATCATGAAATCAGATTGGTATGGGCTGCAAATTTCAAATCACCATAACAACATTTTTC
TAGGGTCTTCAATCAACTCTTTAACAGTCTTCAAGAAGGTAACAGCTTCTCTACCATCTA
GCAATCTATGATCATAAGTCAAAGCCAAGTACATCATTGGTCTTGAGACAATTTGTCCAT
TAACAGTGACAGGTCTCTCTTTGACACCATGCAAGCCTAGGACAGCTGTTTGTGGTGAAT
TGATGATAGGAGTACCGTATAATGAACCAAAAACACCACCATTAGATATGGTGAAAGTAC
CGCCCGTCATATCTTCTAGGGTTAATTTGCCATCACGCGCTTTATGACTCAAGCGAACAA
TTTCGTTCTCAATATCTAAAACACTCAATGACTCTGCATTACGAACGACTGGGGTAACCA
AACCCTTTGGAGTGGCGACAGCAACAGAAATATCTGTGTAATCACGATAAACAATCTGGT
CACCTTCAATGGCACCATTGACGGCTGGAATATCCTTGGCGGCCAAGGTACATGCTTTGG
AGAAAAGACCCATGAATCCGAATTTAGTACCGGTCTTCTTAATAATCTCATCTTTATACA
GTTTCCTCATTTCCATCAAAGCTGACATGTCAACTTCGTTGAATGTGGTTAAGGAAGCAG
CAGTGTTTTGAGACTCTTTTAATCTTTCGGCAATCCTCAATCTCATACGGTTCATTTTGA
CCCTGGTTTCTGTACGTGGAAATGGTGTGAAAGAGTTAGAGGCTACTGGGGGTTCCTGCG
CCTTAGAGACGGTCTTCTTTGGTTGATCAGCCTTTTTTGGTTCTGTAACTTCTTTCTTTG
GAGCGGCTTCTTTCTTTGGAGCAGCTTCTTTCTTTGAAGCCGTTTCCTCACTTGAGTTTT
CCCTTGCGGCGACACCTTGCGATGGCTCCGCTTGTTCGGTAGGCTCTGGCTTAGATTCTC
CAGAACCCTCAGCAGGTGCTTCACCAGGCTCGACCTGAGCTAACTCCTCACCAACAGTGA
CAGTGTCCTCTGGTTTGAAATTTAGCTTCGTAACAGTACCTGATACTGGCGAATTGACCT
CAATATCAATTTTATCGGTCTCAATAGTGGCCAACAGCTCGTCCTCCTTAATAAAATCAC
CAACGTTTTTAGTATATTCCTTTAAAGAGCCTTCAGTCAGGGACTCTGCCATCGGAGGAA
CTTCAATAGAGGTAGATTTAAAACGATTGCTAGTTATGGAGAACGGATTCGCCGCAACTG
AAATTTTCTTGCCGGATAAATATATTGAACCTAAGGATTCGACCTTGTTAGCTTGTTTGA
ACAAACTTGTAGAAGCATGCCTCTTGACGAAAGAAGCAGCCATAACATTTCTAGCCACTT
TAGATTTTACTAAGGATTTGGCAGCTGCAGTACGCGTCGCTCTGGAAAGCATTGTTTAAA
TAATTATCTGAAGTTGTGTCTTTGGTCGTAACAAATGTGGTAGTGAAGTTTATAACAATA
TATCTATTCACTGATATATACCGTTAAAGATAGCTGCCTAATTTTTTATTTCGGATTTTT
CTTTTTTTTACGTTAGATATTTCCTCCCCTGAAGCTCAAAAAGAGATTATATATGAAAAG
TAGGCCTAGTTGAGGGAAAAAGGATTTGCATTTGCTGATAGACCAAGTGTGGATCCGAGC
CCTGTAGTAGAATGGTGCTAATGTAGAATAAGAATAAGCTTTAGGAACCATAGATTCCTG
CGTAATTTGTGGCCGCTTTATTGGCTCACTCCGGGCAGGACCTTAGTTTTGATTGGCTGC
AAAAAAAGGGTTGTTAATATCGTCTTTGACGGAGATGCGGGTGGCTGGAATTGTTTTGTT
TATTATTCCCCAAGAGAGAAGAGACAAGAAGTAGTAATGACGATGGAACAAAAATCGGTT
CTAATAGGACCACAGGGTTGAATAGAGACGAGTAAAGACGCAACGGTCAAGGCTTTCCAC
GAGACGTTCGAATATGTCCCACAACAACAGGCATAAAAAGAATAACGATAAAGACAGCTC
AGCAGGGCAGTATGCAAATAGCATTGACAATTCATTAAGCCAGGAAAGCGTCTCAACGAA
CGGCGTAACAAGGATGGCTAACTTAAAGGCTGATGAATGCGGCAGTGGTGATGAAGGAGA
TAAAACTAAGCGGTTTTCGATTTCAAGTATTTTGAGTAAAAGAGAGACAAAAGACGTGCT
TCCGGAATTTGCAGGCAGTAGTTCCCACAATGGAGTACTCACGGCGAATTCATCAAAGGA
TATGAACTTTACTTTGGAACTAAGCGAGAATTTGTTGGTTGAGTGTAGGAAATTGCAATC
CTCTAATGAAGCTAAAAATGAGCAAATCAAGTCTCTCAAGCAAATTAAAGAGTCATTAAG
TGACAAGATTGAGGAGCTCACTAACCAAAAAAAGTCCTTCATGAAAGAGTTGGATTCAAC
TAAAGATTTAAACTGGGATTTAGAATCTAAATTAACAAACTTGAGCATGGAATGTAGACA
ATTAAAAGAATTGAAGAAAAAGACTGAAAAATCTTGGAATGATGAAAAAGAAAGCCTGAA
ACTTCTGAAAACAGATTTGGAAATTTTAACATTAACAAAAAATGGCATGGAAAATGATCT
TAGCTCTCAAAAACTTCATTACGATAAAGAGATTAGTGAATTAAAGGAAAGGATTTTAGA
CTTAAATAATGAAAACGACAGATTACTTATTAGTGTTTCTGATCTAACAAGTGAAATTAA
TTCCTTACAGAGCAATAGAACTGAAAGAATAAAAATTCAAAAGCAACTTGATGACGCCAA
AGCATCTATTTCTTCGTTAAAAAGAAAAGTACAAAAGAAGTATTATCAAAAACAGCATAC
TTCCGATACTACAGTAACATCTGATCCTGATTCTGAGGGGACCACTAGTGAAGAAGACAT
TTTTGATATAGTGATCGAAATTGACCACATGATTGAAACAGGCCCCTCTGTCGAGGACAT
TTCTGAAGATCTTGTCAAGAAATACTCAGAAAAAAACAATATGATATTGTTATCGAATGA
TTCATATAAAAACTTACTACAAAAAAGTGAAAGTGCATCCAAACCAAAAGACGATGAATT
AATGACCAAAGAGGTGGCTGAAAACCTGAATATGATCGCGTTACCAAATGATGACAATTA
CAGCAAAAAAGAGTTTTCGTTAGAATCCCATATTAAATATTTAGAAGCTTCTGGCTATAA
AGTTCTTCCTCTAGAGGAGTTTGAGAACCTAAACGAATCCTTATCAAATCCATCATATAA
CTATCTCAAGGAAAAACTTCAGGCTTTGAAAAAGATACCCATCGATCAAAGTACGTTTAA
CTTGTTAAAAGAGCCTACTATTGATTTTTTACTGCCTTTAACATCCAAAATTGATTGCCT
GATAATACCTACCAAAGATTATAATGCCCTTTTTGAGAGTGTCAAGAATCCATCAATTGA
ACAAATGAAAAAATGCCTGGAAGCAAAGAACGACTTACAATCGAATATTTGTAAATGGCT
GGAGGAGAGAAACGGCTGTAAATGGCTAAGTAATGATCTGTATTTTTCAATGGTTAATAA
GATAGAAACACCTTCGAAACAATACCTGTCAGATAAGGCAAAAGAATACGACCAAGTGCT
GATTGATACTAAAGCCTTAGAAGGTTTAAAGAACCCAACGATAGACTTTCTAAGAGAAAA
AGCTTCTGCATCAGATTATTTATTACTCAAAAAAGAAGACTACGTGAGCCCATCTCTAGC
ATACCTAGTCGAACATGCCAAGGCTACCGATCACCATTTACTATCGGATAGTGCATACGA
AGAACTAGTCAAGTGCAAGGAAAATCCTGATGTTGAATTCTTGAAGGAGAAGTCTGCTAA
ACTGGGCCATACTGTGGTATCCAGCGAGGAATATTCTGAATTGCAACGCAAATACTCAGA
ATTGGAGAAGGAAGTAGAACAACCATCACTAGCATACCTAGTTGAACACGCCAAGGCTAT
CAATCACCATTTACTATCGGATAGTGCATACGAAGACCTAGTCAAGTGCAAGGAGAATCC
TGATGTGGAATTCTTGAAGGAGAAGTCTGCTAAACTGGGCCATACTGTGGTACCCAACGA
AGCATATTCTGAATTGCAACGCAAATACTCAGAATTGGAAAAGAAACTAGAACAACCATC
TCTAGCATACCTAGTCGAACATGCCAAGGCTACCGATCACCATCTGCTATCGGATAGTGC
ATACGAAGACCTAGTCAAGTGCAAGGAGAATCCTGATGTGGAATTCTTGAAGGAAAAGTC
TGCTAAACTGGGCCATACTGTGGTATCCAGCGAGGAATATTCTGAATTGCAACGCAAATA
CTCAGAATTGGAGAAGGAAGTAGAACAACCATCACTAGCATACCTAGTCGAACATGCCAA
GGCTACCGATCACCATCTGCTATCGGATAGTGCATACGAAGACCTAGTCAAGTGCAAGGA
GAATCCTGATGTGGAATTCTTGAAGGAAAAGTCTGCTAAACTGGGCCATACTGTGGTACC
CAACGAAGAATATTCTGAATTGGAAAAGAAACTAGAACAACCATCTCTAGCATACCTAGT
CGAACATGCCAAGGCTACCGATCACCATTTACTATCGGATAGTGCATACGAAGAACTAGT
CAAGTGCAAGGAAAATCCTGATGTTGAATTCTTGAAGGAGAAGTCTGCTAAACTGGGCCA
TACTGTGGTATCCAGCGAGGAATATTCTGAATTGGAAAAGAAAGTAGAACAACCATCACT
AGCATACCTAGTTGAACACGCCAAGGCTACCAATCACCATTTACTATCGGATAGTGCATA
CGAAGAACTAGTCAAGTGCAAGGAGAATCCTGATGTGGAATTCTTGAAGGAGAAGTCTGC
CAAACTGGGCCATACTGTGGTATCCAACGAGGCATATTCTGAATTGCAACGCAAATACTC
AGAATTGGAGAAGGAAGTAGAACAACCATCACTGGAATACCTAGTTGAACACGCCAAGGC
CACCAATCACCATCTGCTATCGGATAGTGCATACGAAGACCTAGTCAAGTGCAAGGAGAA
TCCTGATGTTGAATTCTTGAAGGAGAAGTCTGCCAAACTGGGCCACACTGTGGTATCCAA
CGAGGAATATTCTGAATTGGAAAAGAAACTAGAACAACCATCACTGGAATACCTAGTCGA
ACACGCCAAGGCCACCAATCACCATCTGCTATCGGATAGTGCATACGAAGACCTAGTCAA
GTGCAAGGAGAATCCTGATGTTGAATTCTTGAAGGAGAAGTCTGCCAAACTAGGCCACAC
TGTGGTATCCAACGAGGAATATTCTGAATTGGAAAAGAAACTAGAACAACCATCTCTAGC
ATACCTAGTCGAACACGCCAAGGCCACCAATCACCATCTGCTATCGGATAGTGCATACGA
AGAACTAGTCAAGTGCAAGGAGAATCCTGATGTTGAATTCTTGAAGGAGAAGTCTGCTAA
ACTAGGCCATACTGTGGTATCCAACGAGGCATATTCTGAATTGGAAAAGAAACTAGAACA
ACCATCACTGGCATACCTAGTCGAACACGCCAAGGCTACCGATCACCATTTACTATCGGA
TAGTGCATACGAAGACCTAGTCAAGTGCAAGGAGAATCCTGATGTGGAATTCTTGAAGGA
GAAGTCTGCTAAACTGGGCCATACTGTGGTACCCAACGAAGCATATTCTGAATTGGAAAA
GAAACTAGAACAACCATCTCTAGCATACCTAGTCGAACATGCCAAGGCTACCGATCACCA
TCTGCTATCGGATAGTGCATACGAAGACCTAGTCAAGTGCAAGGAGAATCCTGATGTGGA
ATTCTTGAAGGAAAAGTCTGCTAAACTGGGCCATACTGTGGTATCCAGCGAGGAATATTC
TGAATTGCAACGCAAATACTCAGAATTGGAGAAGGAAGTAGAACAACCATCACTAGCATA
CCTAGTTGAACACGCCAAGGCTACCAATCACCATTTACTATCGGATAGTGCATACGAAGA
CCTAGTCAAGTGCAAGGAAAATCCTGATGTAGAATTCTTGAAGGAGAAGTCTGCCAAACT
AGGCCATACTGTGGTATCCAGCGAGGAATATTCTGAATTGCAACGCAAATACTCAGAATT
GGAGAAGGAAGTAGAACAACCATCACTAGCATACCTAGTTGAACACGCCGAACAAATACA
ATCAAAAATTATATCGATCTCGGACTTCAACACCTTAGCTAATCCATCTATGGAAGATAT
GGCTTCAAAATTGCAAAAGTTAGAATACCAGATTGTTTCGAACGATGAGTACATTGCATT
GAAAAATACGATGGAAAAGCCGGACGTTGAGTTACTAAGATCCAAGTTGAAAGGTTACCA
TATAATTGATACAACAACGTACAATGAGCTAGTCAGCAATTTCAATTCTCCTACGTTGAA
GTTTATTGAAGAGAAAGCCAAAAGCAAAGGTTATAGATTAATAGAACCTAATGAATACCT
TGACTTGAATAGGATAGCCACTACACCTTCTAAAGAAGAGATTGATAACTTCTGCAAACA
AATTGGGTGTTACGCTTTGGACTCTAAAGAATATGAAAGACTAAAAAATTTTCTGCAGAA
TCCCTCCAAGAAATTTATAGAAGAAAATGCCGCATTACTTGATCTTGTTCTAGTGGACAA
AACGGAGTACCAAGCAATGAAAGATAATGCAAGCAACAAGAAATCACTTATTCCTTCAAC
CAAGGCACTTGATTTCGTTGCAATGCCTGCCCCACAGCTTGCTTCTGCAGAGAAGTCATC
ACTACAAAAAAGAACTTTATCTGATATTGAAAATGAGTTAAAGGCCTTAGGCTACGTCGC
AATTCGTAAAGAAAACCTGCCAAACCTAGAGAAACCAATTGTTGACAATGCCTCCAAAAA
TGATGTCTTGAACCTATGTTCGAAATTCAGTTTAGTACCATTGTCTACTGAAGAATATGA
TAATATGAGAAACGAACACACTAAAATCTTAAATATTCTCGGTGATCCATCTATTGATTT
CCTGAAGGAAAAATGTGAAAAATATCAAATGCTCATAATTAGTAAACATGATTACGAAGA
AAAGCAAGAAGCCATTGAAAATCCAGGCTACGAATTTATTTTAGAAAAAGCATCAGCACT
GGGATATGAATTAGTTAGCGAGGTCGAGCTGGATCGCATGAAACAAATGATTGATTCACC
AGATATTGACTACATGCAAGAAAAGGCTGCCCGCAATGAAATGGTGTTGTTGAGGAACGA
GGAGAAGGAAGCATTGCAAAAGAAAATAGAATATCCCTCTTTAACATTTTTAATCGAAAA
GGCTGCTGGAATGAACAAAATACTTGTTGACCAAATCGAGTATGATGAAACTATAAGAAA
ATGCAATCATCCCACTCGGATGGAGCTAGAGGAATCCTGTCATCACTTGAACTTGGTTTT
GCTCGACCAAAACGAGTACTCAACTCTAAGAGAACCTTTGGAAAATCGAAATGTTGAAGA
CTTAATTAACACCTTGAGCAAACTAAACTACATTGCAATTTCTAATACTATCTACCAAGA
TTTAATTGGAAAGTATGAGAATCCAAACTTTGATTATCTAAAGGATTCTTTGAACAAAAT
GGATTACGTCGCAATCTCTAGACAAGATTATGAATTGATGGTTGCTAAATACGAAAAGCC
ACAACTGGATTATTTGAAAATTTCTTCAGAGAAAATCGACCACACTGTAGTGCCTCTGTC
TGAGTACAATTTAATGGTTACAAACTATAGAAATCCCAGCTTGAGCTACTTAAAAGAGAA
AGCCGTTTTGAATAATCATATTTTAATAAAAGAAGATGACTATAAAAAAATTTTAGCAGT
ATCAGAACATCCGACAGTGATCCACCTCTCCGAAAAGGCATCTTTATTAAATAAAGTCTT
GGTAGACAAGGATGATTTTGCGACCATGTCACGCTCGATTGAGAAACCAACTATCGATTT
CTTATCCACTAAGGCGCTATCAATGGGGAAAATACTAGTTAATGAATCTACGCATAAAAG
AAACGAGAAACTATTATCTGAACCAGATTCTGAATTTTTGAAAATGAAAGCCAAGGAGCA
AGGGCTAATTATCATTTCAGAAAAGGAATATTCTGAACTGCGGGATCAAATAGATCGTCC
TAGCCTAGATGTTTTGAAAGAAAAGGCCGCCATTTTTGATAGCATCATAGTAGAAAACAT
AGAATACCGACAACTGGTAAACACTACAAGTCCCTGCCCTCCCATTACTTATGAAGATTT
GAAAGTATATGCCCACCAATTCGGTATGGAATTATGCCTCCAAAAACCCAACAAACTTTC
TGGAGCTGAGCGTGCAGAGCGCATTGATGAACAATCAATAAATACGACCAGCAGTAACTC
GACCACAACATCGAGCATGTTTACAGATGCACTAGATGATAATATCGAAGAGCTTAATCG
TGTCGAATTGCAGAATAATGAAGATTATACTGACATAATCTCGAAATCATCCACAGTGAA
AGATGCTACCATTTTCATTCCCGCCTATGAAAACATCAAAAATTCTGCTGAAAAATTAGG
CTACAAATTAGTTCCGTTCGAAAAATCAAATATCAATCTGAAAAACATTGAAGCTCCATT
ATTTTCGAAGGACAACGATGACACTAGCGTTGCCAGTAGCATAGATCTTGATCACTTATC
TAGAAAAGCAGAAAAATATGGTATGACCCTCATTTCTGATCAGGAATTTGAAGAATATCA
TATACTAAAAGATAACGCGGTTAATCTGAATGGTGGCATGGAAGAAATGAATAATCCCTT
GTCAGAAAATCAAAACTTAACAGCAAAAACCACAAACACAGCGCAAGAAGGTGCCTTCCA
AAACACCGTTCCCCACAATGATATGGACAACGAAGAAGTCGAATATGGGCCGGATGATCC
AACATTCACAGTAAGGCAACTCAAGAAACCCGCTGGCGATCGTAATTTGATTTTGACTAG
TAGGGAGAAAACACTGTTATCAAGAGATGATAATATAATGAGTCAAAATGAGGCGGTTTA
TGGTGACGATATATCTGATAGCTTTGTAGATGAAAGCCAAGAAATCAAAAATGATGTAGA
CATTATTAAAACTCAAGCTATGAAATATGGTATGTTGTGTATTCCTGAAAGTAATTTTGT
GGGTGCATCATATGCAAGTGCTCAAGATATGAGCGATATAGTTGTGCTTTCCGCGTCCTA
TTACCATAATCTAATGTCACCTGAAGACATGAAATGGAACTGTGTAAGTAATGAAGAATT
ACAAGCGGAAGTTAAAAAGCGTGGGCTCCAGATTGCACTAACAACAAAGGAAGATAAGAA
AGGTCAAGCCACGGCATCCAAACATGAGTATGTGTCGCATAAGCTAAACAATAAAACATC
TACTGCGTCCACAAAGTCTGGAGCAAAAAAGGGACTTGCAGAAGCTGCAGCAACAACTGC
TTATGAAGATTCCGAAAGTCATCCACAAATAGAAGAGCAGTCTCATCGTACTAATCATCA
TAAGCACCATAAACGTCAACAGAGTCTGAATTCTAATTCAACCTCAAAAACCACACGTTC
ATCGAGGAATACGCCAGCATCTAGACGAGATATAGTAGCATCATTTATGTCACGTGCAGG
ATCTGCCAGTAGGACGGCATCTTTACAAACTTTAGCATCATTGAACGAACCAAGCATAAT
ACCCGCGTTAACCCAAACCGTCATTGGGGAATATTTGTTTAAGTATTATCCACGCTTGGG
ACCTTTTGGATTCGAATCACGTCATGAAAGATTCTTCTGGGTTCATCCATATACCTTAAC
TTTGTACTGGTCCGCTTCTAATCCCATCCTAGAGAATCCTGCCAATACCAAAACAAAAGG
TGTTGCCATTCTAGGAGTAGAAAGTGTCACAGACCCAAACCCATATCCAACAGGATTGTA
TCACAAAAGTATTGTTGTTACCACAGAAACTAGGACTATTAAGTTTACTTGTCCTACAAG
GCAAAGACACAATATTTGGTATAATTCCTTACGTTATTTACTTCAAAGGAACATGCAAGG
GATAAGTTTAGAGGACATCGCTGATGATCCAACAGATAATATGTATTCAGGAAAGATTTT
CCCATTGCCCGGCGAAAATACAAAGAGCTCCAGTAAAAGACTTAGCGCATCGAGAAGGTC
CGTATCTACAAGGTCTCTAAGACATAGAGTACCACAAAGCCGATCATTTGGCAATTTACG
ATAGTTAAAAAAACTAAATAACTCTAAGTAAATTAAGAACAATAATAATCATTATTTCGA
TTTTTAGTCCTGTAAACACGTTTGCCACCGATGAGTAACACTGAAAGATCAGAGAAAGAA
AAAAAAAAATTCTATCTAATGAAATAAATAAACTAAAAAGATTAAATTAACTAATTCTCA
TGTTAGTAGGTCACGAATTCTTTAATTTTGTTTTGTGACTGAAATAAATATGAAAACGAT
AATGAATAAATAAATAAGGAGAGGCAGCAGAAATACGCCAAATATTCAAAGGGCTTTGTT
GTTGACCGACTACCAAGTCATCCTTTGCAATGCTTTAACACTAGTATGTAAGTTCCTAGG
CTTACTCAAATAAGTGATATTATCGTTGTTGCTTGGGACTAGGGAAGTAGGAAGTGGAGT
CAATGCCGTATCCTTACTTCTTCCATCGTTAGCATTTTGATATATTTCAACGTCCTTATC
ATCACCGTGTTTGAAACAGCAACGCTTACCGTACGGACAGTAGCCTAACTTCGACCAATT
TATGCAAGGTTTAGTTCTATAATTATTTGATTTTTTCTTGAATTTCAGTTCATTAAGACC
ATGAGCAAATTGGCATTTATTTCCATACTTACAATAGCCTTTAATAGTAAAAGATTCACA
GAGCTCAGTTTTGTATAAGGTCTTATTAACTAATTGAGGAAGCTGCAAAGGTGCCCTTCT
ACAAGGTTCCAGTTTTGTTGTTTTCTGAATTGGAAGTGTGTATGGAAGTCCAGTGGACTG
AGAATCCACCTGAGATAGTTTTTGTAAATTCTCCGCTGTCAAAGGTAATGAAAATGCACT
TGTGGTGTAAGTAGGGTTAATCTCAACTTCGAGTGACCTTTTCTTACGTTTTTTCTCAGT
TGTAGCAAGTGTTGAGATGTTATTATTGCCTGCGAAAGGGTTATTAATGGGTAATGTATT
TGTAGGTCTGGAATCAGATATGATCAAGTCTTTAAAATCTCCCAACGGATGATAACAGTT
TGGTTTGGATGGTAACCAAGGAGAAGGCCTTGGTGAGTATTCACTTAAAATGTCCGTTTC
ATTTATATTATGCCCCTCGGAGCTGCTGCTGTCATCATTATCGGTATTTTCATTGAGCAG
TGTCTTTAAATAATATTCTTCGATTTCTTTAATCTTTGACTCGTACTCCTTGTTGAGATC
AGAAAAGATCGAGGACGTAGTCGTTGAGGTCGAATTGGCATTCGGTATGTTTAAATAGTA
GCTGTTTGGAGCAACATTCGGCATCATGGCTAGTGTTAATCCTTAATAGTTCTTATTGGT
TGAGTTGCCGAAGAGACTGTGATATAGGGTTCTACGGCTTTACAATCAACTTATGGGTGA
AGAGGCTAAATAAGATGTGACTTGTTAAGAGAGCAAGCGCAACAAGAGTGCAAAACCGTC
ACACTATGTCCAATGATCTACATTATCAACCTTTGAGTTAATGTTCTCTGATCCAGTATA
TTAGTAACTGCTCACACTGATCAAGAGCGAGAGAGAATACGAGCGAAAAAGAAAGAAGAA
AAATTTGGGTGCCATTGGCACAGACCCTAAAAGAGATGTGAGAGAAGTGGGCCATATATG
TATATTTTTCCCGAATGTCCTAATAAGTAATGATTGGAAATCCTAGGTCTATAAACTCGG
GTAATAGAAGGTGGAAAATGAAAATTTTCTATTTTCCAATTGTAAAATCAGCAGGCATCG
TTAGATTGGCTTTAAAGAGCTGAGTTTCCCATGCTGTCGGTTGGTATAATTTAAGGAAAA
GCCCTCCCTCCATATCCAGAAGGCACTTGTTAATACTATGGATTATAAGGAAGAACAGAA
GCAGGAACTAGAAGTTTTAGAGTCCATTTATCCTGATGAACTGAGGATCATAAACGATGA
ATACCCAAAGATTAAATTTGAAGTAGCCATTAAATTAGAGCTGGATACAGGTGATTCTAC
TTCTGTTTTAACCAAAGAGCACACTATAATCGCCGAATTCAAGTTACCAGAAAACTACCC
TGACGAACCATGCCTGATTTCATTGGAAGCTCAAGAAGTAGCCCTCAATGACAACGAAGA
AGATAACGAGGAAGATGAAGACGAGGTTGAATATGACGACCATGGTAATAAAGTACTGAA
AAAGTTTGAAAACCTGCCCGATTTAATAAGCTTTAAGGGGTACTTGCCTGAATTAACCGT
ACAATTAGAATCGCAAATCGAAACCGATATGTTATTGGGTATGCAAATGTGTTTTGCATT
GATTTCATCCATAAAAGAAAGATGTGAGCAATGGTATAGTGAACAATTGAATAAGCTCGA
GAAGCAGTACGAGCTGGAAGCACAAGAACGTGAAAAGAAGGAACAGGCCAAGTTCCATGG
TACTAAAGTCACAAGAGAATCGTACTTGGAATGGAGGTCTAAATTTCGCCAAGAACTGAA
ACTGGATGAAAGAGACCAGGTGAGAAGGATGAAGGCTCATCATGGGAAGCTAACCGGTAA
GCAAATGTTTGAACAAGGCGTGGTGGGCACAGGCGACGAGTATATGGAAGAGGATGACGC
GAGTGTAGATGACGTAGCCAAGGGACTTGCCAAGACCGAAATAGCAAATCAATAAATACT
TGTGTACTTAAGTATTTAAGTATTTTCTTCTGCATGGATAATGACATATACAAATGTATC
TATATAATTTTTTTTTTGTATTTCAATAAAAAGAAAACTGACATTTGAAGAAGAAAATAG
ACAAGTTTTTAGTAAGATATTATTAGTGTATATATGGATACATATATCTGAGAATGAAAA
GTTGTTGACTGTATTGAATGTATTGGGAGATGAAGGGGTATTTGGTGATTAGACCAACGA
CTTGGAGTAAGAGAATAAGTCGGAAAATGCATCATTTCCCTTCGACTTGTCCTTTGTAGC
CTGAGGACGGGCTTTTTGCTGTTTTTTCTCCGCAAAGGGCAATGATGTTTGCGCAGCAGC
GGTGGTATCTGTGTCTGACTTTGGGCCATCCCAGTCAAGCAAATCATCCATTTTACTATT
GGAAGTTTTAGGTGCTGTTGTGTCGGGACTCGTTTCGCTTTGGAAATCGCCAAACTCATC
ATCATCATCATCACTATTGTTGTTGATATTATTGTTTTTGTTGTCATTATTACCATTGTC
TATTGTTATATTATTCGTGGTGCTAGTACTATCGTCAAGATCGATTAAGTCAGGGATGCT
ATCTTGTTGTTGCTTTCTTTTCCTCTGCTGTTCTTTATTTTTGATCTGCTCTCTTAATAT
CTCCCTTCTTTGTCTTCTTTGTTCTTCCATATGAGAACGCCTGCGAGTATTCGAATTTGC
TTCTGTTTCCACAGGAACATTGAAGTTGGTCACATTATTAGCATCCATTTCACTGTCAAA
GCCATCTGCATCTGCATCAAATTCATCGTCGTCGATGTTATCGTAACTTGCAGAGGTTGA
AATCTGGTTGGCATTATAAATGGAGGATTCTCCTTGCTGTCGAATTTTCAAGGCATTCTT
CTTATTCTTGGCTCTTTCCTTTTTCAAAAATTGTGGGTCTTCCAAGTATTGCAAGATAAG
TTCTCCCTTTTTCCTAATACCTCTCTCATGAATCTCCATTTTACCATCATTGGAGAATTT
TACCTTGAATTGGGCAATCTCCCTGGTTAAAATATGCTTATGAGTGAGCAAACATGATCT
AATCTGATTCAGTTCGTCACCTGTGTCGACGTTCAATAATAGGAATTCAATGACTACTAG
ACATTTTAAGACCACCCTCCATTCGGATCCATAATTAACGTAGTCCTTTCTTGCCTTTTC
GTATAGGTTCTTGGGCCTGGTAGCGATATGGTCGACTAATCTTTTCAACGTGTATTCTGT
CATCAAGTAGAGCGGCACTTGATATCTGTTCCTTAAAACCTTGGCGAGGTGCTTCGGTGT
GGGGCCCCAAGCATCGGTATTTGTAGCACGACGGATATCTATCTGATAAGGCTCATATTG
GACTATCACGTTTTGGGCAAACCTTGCGGCATTTCTAATATCATGGATACCTAAATTTTG
AATCTTTTTTGATAATGAGTCCATTTTGTATGGTGTTGGTATTTATGCAATTGGAACGTT
TAATTTGTGTATATGAATTTCCCTTCCGACTTGTATATTGGATAGAAATATAATTTTTTA
AAAAATGTAAACTATAAGCAGCCTGGAAAGATAAGCTAGACCAATTCTTATTGATAAAAA
ACTAAAGATAAATTCAACCGAAAACTAAAATCTAGATTGAAATTAAAACAAGAATGAATG
AATGGATCAAAGGACCTGAACATGAAAAAAAGTGCAGGAGAAAGAAAATTTTCTCGCTGT
GGAAAATAAGCCGAAAATCCGTTACCTAGAGGAAAGAAAGAAACGTGGGAAAAACAGGAG
GCGGTACCCGGCGGCGTCAACTTAACAGGCATAACCTAGGCGGTAGTTGGCTAGTTGGAA
AGCCTGGCAACATACTCCGATAAAGGTAGGAAGAGTTAGTTATAAGAATTGATTGTCATA
CATACACATACCTTATACATATACATATAATTTAAGAGAGAATAGTTCGTTTCAATTTTT
GCTGTATTGTTCCAGGCAGAGCGGTTATAATTCACCGGACTTGGCAACAACAATTCTAGC
CTTGGTGGCACCGGAAGGAGAACCCAAGGACTCAACCTTCTTAACGATGTCGTAACCGTC
AACAACTTCACCAAAGACAACATGCTTACCGTCCAACCATGGGCATGGAACGGTGGTGAT
GAAGAATTGAGAACCGTTGGTGTTTGGACCGGCGTTGGCCATGGACAACAAACCTGGTCT
GTCGTGGTGCTTCTTGAAGTTTTCATCTGGGAATTTGCCACCGTAGATAGACTTACCGCC
GGTACCGTTACCAGCAGTGAAGTCACCACCTTGCAACATGAAGTCTGGAATAACTCTGTG
GAATGGAGAGCCAGCGTAGCCGAATCCCTTTTCACCGGTACATAGAGCTCTGAAGTTTTC
TGCAGTCTTTGGGACTATGTCGTTGTACAACTTGAAAACGACACGGCCAATTGGTTGGCC
ATCAGCTTCGACATCAAAATAGACTTGGGACATGGTAGTATTAGCGGTTGAGTTTGGATT
GAGTTGAGATGTTAAATTCAAGACAAATCTTAATATAACCTATCTAGCGAAAAAGGAGGA
ACAAATGATGACGACAGTGGCAAAAGGATAGAAGGCTCAAGAGAATACGTTTATATTTAT
ACAGGGAATCGAACAGACACTTGTCAGCGTAAGCCCAACCAAAGTGAGAAGGGCCACGGC
CATTACCAGAGACAGAAATGAGTGGAAGCGCGTGGAAGCCCGTCTAGCAGAGGAAGAAAT
TCGAGACGAGGCGGGACGTGGCGGGCTGGGCGCCCCAGAAAATACCGTAGAGGACGAGGG
GGGCGGTGGAAACCCCTAAGGGGCGAAATGCGGGTAACATCTAAAAGCGACGGGTAAGCA
TATTGCGGGTGTAAAATTTTTCATTTCGAGCTTACTTCAAGATGATGCATATGTTTAAAT
CACATTGATTATAGAGGTCTCATCGGTAAGGCAGAGCAGAACTGGAGACGTCTGAGGTAA
AATTTCGATAATACAAGATGATGAAAGGTTCTAGAAGAACAGGTAATAACACTGCTACCA
CGCTAAACACGCCTGTGGTCATTCATGCCACGCAGCTGCCCCAACATGTCTCTACTGACG
AGGTTCTTCAATTTCTGGAGAGCTTTATCGATGAGAAGGAGAACATTATTGATAGTACTA
CCATGAATACCATCAGCGGCAACGCCGCTGACGCGGACGCTGCCGCTGTGGCTAACACCA
GCCTCAACATCGACACCAACCTTTCCAGCTCCATATCGCAATTAAAGAGGATTCAGAGAG
ACTTCAAGGGTCTGCCACCCGCCCAAGACTTTTCCGCCGCACCCATTCAGGTCTCCACGA
CGGAGAAGAAGGAGATAAGCATAGGTGTCAGTGCCACCGGCGGCAAGAAAACTACATTCG
CCGATGAGTGAGACCTGTAGCAGCAGCCTTGCCCTTTTACACAAAATCCTACATATCCAT
TCACATACGCCTTCTGTATACTACAATATATGCATATCAGTTAGAATCCTGACATCTGAG
CGTCTTCAGTGTTTTTTTTCTCTTTCTTTCCAGATCCAAATATCACCGGCAGCGGCCTCA
AAGTACCCGGTTTTCTTTTTTTTCACACTTTTTTTTTTCCAAATCATGTTGTCAAGCATT
GATTGACTCATTTTCCTCTGACTACTACCAGTTCAAAATGTTAGAGAAAAATAGAAAAGC
AGAAAAAATAAATAAAAGAACCATATTTATTTGTTCATTCACTTTCGAGTATAAAATTAA
ATCTTGTCTTTCTTGTTTTCACTTAAGTACACATACAAATTAAATTGTAGAAATAAAGCG
TTTTAAAATGGCTGGAAAGAAAATTGCTGGTGTTTTGGGTGCTACTGGTTCCGTTGGTCA
ACGTTTCATTCTGTTGTTGGCAAATCACCCTCATTTCGAACTGAAAGTTCTTGGTGCCTC
TTCTAGATCAGCTGGCAAGAAATACGTTGACGCTGTGAACTGGAAGCAAACCGATTTGCT
ACCGGAATCTGCTACCGATATTATTGTTTCCGAATGTAAATCTGAATTCTTTAAAGAGTG
TGACATCGTCTTTTCCGGATTGGATGCTGACTATGCTGGCGCTATCGAAAAGGAATTCAT
GGAAGCTGGTATCGCCATTGTTTCCAATGCCAAGAATTATAGAAGAGAACAAGATGTGCC
ATTGATTGTTCCTGTTGTCAATCCTGAGCATTTGGATATTGTAGCTCAAAAGCTTGACAC
TGCCAAGGCTCAAGGTAAGCCAAGACCAGGGTTCATTATCTGTATTTCCAATTGTTCCAC
TGCAGGTTTGGTTGCACCATTGAAGCCTTTGATTGAAAAATTCGGTCCTATTGATGCTTT
GACCACTACTACTTTGCAAGCAATCTCAGGTGCTGGTTTCTCCCCAGGTGTACCAGGTAT
TGATATTCTAGACAATATTATTCCATACATTGGTGGTGAAGAAGACAAGATGGAATGGGA
GACCAAGAAAATCTTGGCTCCATTAGCAGAAGACAAGACACACGTCAAACTATTGACTCC
AGAAGAAATCAAAGTCTCTGCTCAATGTAACAGAGTCGCTGTTTCCGATGGGCACACCGA
ATGTATCTCTTTGAGGTTCAAGAACAGACCTGCTCCATCCGTCGAGCAAGTCAAGACATG
CCTAAAAGAATACGTCTGCGACGCCTACAAATTAGGCTGTCATTCTGCTCCAAAGCAAAC
TATTCATGTTTTGGAACAACCAGACAGACCTCAACCAAGGTTGGACAGGAACAGAGACAG
CGGTTACGGTGTTTCCGTTGGTAGAATCAGAGAAGACCCATTGTTAGATTTCAAAATGGT
TGTCCTTTCCCACAACACCATTATTGGTGCCGCTGGTTCTGGTGTCTTGATTGCCGAAAT
CTTACTAGCAAGAAACTTGATTTAAGGAAAAATTGCAAAGTTATGTCTTCATCTTACTTT
TTTTTCGAACGAACAAAAAATACAAAACAAGTAAATAAGTATATGTGTATGAATATACGT
ATAATAATTTGAAACGTAGATCTTTATTATTAGTTTCTTGAGTTTCGAGAATTCGTGATT
CAATGTTCATTATTTTTTCTTTACTTTTCTTTTCAATAGTATAATACCAAGCCTTTATTA
TTTTTCTTCCACTTCAAGAAAAGGTAATTCTCTCGCTGACCCAAGAAAAAAGCTAAACAG
AGAGCGTAGTGATGCATACAAACAACTCATTTACATGGGAAAAAAAAGGAGAGAGGAAAG
CAGCAGACATATCTCAAAGCTGGGATACACTCACAATAGCACTGTTGGTACTCATTTCAG
GTAATACTCTTGGAAGGTATCCCTTAAATGAACACATCATTTGGCTCAGTAGTGCCTTCC
ACTAATTTCAATTTTTTCAAAGGGCATGGAAATAATGATAACACTAGTGCCAATAGTACT
GTTAACAACAGCAATTTCTTTTTAAATAGCAATGAAACGAAACCTTCGAAAAATGTCTTC
ATGGTGCACTCTACCTCTCAAAAGAAGTCGCAGCAACCGTTACAAAATCTCTCACACTCA
CCTTCCTACACGGAAAATAAACCAGATAAAAAGAAAAAATATATGATAAACGATGCCAAG
ACCATTCAACTTGTAGGTCCACTGATTTCCTCTCCTGATAATTTGGGATTTCAGAAGAGA
TCGCACAAAGCAAGAGAATTACCAAGGTTTTTGATTAATCAAGAACCTCAATTGGAGAAA
AGAGCTTTTGTACAAGATCCCTGGGACAAGGCTAATCAAGAAAAAATGATCTCATTGGAA
GAATCCATAGATGATCTCAATGAATTGTATGAAACACTAAAAAAAATGAGAAATACTGAG
CGATCGATAATGGAAGAAAAAGGGCTAGTGGATAAAGCTGACTCAGCAAAGGATCTTTAC
GATGCTATAGTATTTCAAGGTACCTGTTTAGATATGTGTCCCACATTCGAGAGATCAAGA
AGAAACGTTGAATATACTGTGTATTCATATGAAAAAAATCAACCAAATGATAAAAAAGCT
TCTCGAACTAAAGCATTGAAGGTCTTCGCGAGGCCAGCAGCAGCAGCAGCTCCTCCATTA
CCTTCTGATGTTAGGCCACCCCATATTTTAGTCAAGACATTGGACTATATTGTAGATAAC
TTATTAACGACATTGCCTGAAAGCGAAGGATTCTTATGGGATAGGATGAGATCCATAAGG
CAGGACTTTACATATCAGAACTATTCAGGACCTGAGGCGGTAGATTGTAATGAGCGTATT
GTTAGGATACATCTTCTGATCTTGCATATCATGGTGAAATCAAATGTGGAATTTTCGCTT
CAACAAGAACTAGAACAATTGCATAAATCCCTTATCACGTTATCAGAAATATACGATGAC
GTTCGTTCCAGCGGCGGAACATGCCCAAATGAGGCTGAATTTCGAGCTTATGCTCTCCTG
AGTAAAATAAGAGACCCTCAATACGATGAGAATATCCAAAGATTACCAAAACATATTTTC
CAAGATAAATTAGTTCAAATGGCTTTATGTTTCAGAAGGGTTATATCTAACTCAGCTTAT
ACTGAACGCGGGTTTGTTAAAACTGAGAATTGTTTAAACTTCTACGCAAGGTTTTTCCAG
TTAATGCAATCACCCAGCTTGCCATTATTAATGGGATTTTTTTTGCAAATGCATCTGACG
GATATTAGATTTTATGCGCTAAGAGCTTTATCACATACTTTAAACAAAAAGCATAAACCA
ATACCATTTATTTATTTGGAAAATATGTTACTCTTTAATAATCGGCAAGAAATAATTGAA
TTTTGTAATTATTACTCAATTGAAATCATAAATGGGGATGCAGCCGATTTGAAAACATTG
CAACATTATTCTCACAAATTGTCAGAAACACAACCTTTAAAAAAAACATACCTTACCTGC
TTAGAAAGGAGATTACAGAAAACTACTTACAAGGGTTTAATTAATGGCGGTGGAGATAAT
TTCGCTTCTTCGGTTTATGTGAAGGACCCAAAAGAGGATAGAATACCTTCTATCGCAGAC
CAATCTTTTTTAATGGAAAATTTTCAAAACAACTATAACGAAAAGTTGAACCAAAACTCA
TCTGTTAAACCACAGATCAACACCTCTCCAAAAAGAGTTGCAACGCGGCCCAATCACTTT
CCTTTTTCACAGGAATCTAAGCAATTACCTCAAATATCTCAATCTCAAACTTTATCAACA
AATCCTTTATTAACGCCACAGGTTCATGGAGACCTATCGGAACAGAAACAACAACAAATT
AAAACCGTCACAGACGGAGGCTCCCCATTTGTTTTTGATCAATCAGCACAGAATTCTACG
GTGCAAGCTTCCAAGGCTCATATGATATCCACGACCAGCAATGGTGCATATGATGAGAAG
TTGAGTTCAGAGCAAGAAGAAATGAGGAAAAAAGAAGAACAACGAATAGAAGAAGAGAAA
ACTCAATTGAAAAAGAAGCAAGAAAATGCGGACAAACAAGTAATCACTGAACAAATTGCA
AATGACTTAATAAAAGAAGTGGTAAACAGTAGCGTGATTAGTATTGTTAAGCGTGAATTT
TCAGAGGCTAATTATAGGAAGGACTTCATTGACACAATGACCCGTGAACTTTATGACGCA
TTTCTTCATGAAAGGTTGTATCTGATATATATGGATTCTCGTGCTGAATTGAAAAGGAAT
TCCACTCTAAAAAAAAAGTTCTTTGAGAAATGGCAAGCCTCTTATTCTCAAGCAAAGAAG
AACCGTATATTAGAAGAAAAAAAAAGGGAAGAAATCAAACTCGTAAGCCACCAATTAGGA
GTACCAGGTTTTAAAAAATCCACATGTTTGTTTAGAACCCCGTATAAGGGTAACGTAAAT
TCATCATTTATGCTATCATCTTCAGATAAGAATCTAATATTTTCACCTGTAAATGACGAG
TTTAATAAGTTTGCGACTCATTTAACCAAGATTTCAAAACTTTGGCAGCCGTTAGAGATG
CAATCAATCTATTATGATAACCTTACGAAAAAGTTCCCCTCCAATTCTCTTACTCCGGCA
AATTTATTCATTTATGCGAAAGATTGGACATCACTCTCAAACCGTTGGATCTTAAGTAAG
TTCAATCTGCAAACAGCACAGGATTCAAAAAAGTTCAGCAATAATATTATCTCTAGCAGA
GTAATTTGTATTGATGATGAATATGAACCATCTGATTTTAGTGATTTGCAATTATTGATA
TTTAATACAGGTGTTACGAATCCAGATATATTCGATTTGGAGATGAAACTGAAAGATGAC
GGTGAAGAACTGATAAAGCTAATCACTGGTATTTCTCTAAATACAAATATATGCTTTTCC
CTTTTGATTATTTATTGGGAATCCGCAGAAAATACTTTATCGGAAAGTACCATTAAACAC
TTACTAAAATTAAACCGAATATCTAAAAACTATAGTAGTGTTATTGAACGCATTGACTTA
ATGAATCTCACCGAAGAATCCCCTCATAAGTGTTTAGAGGACAAATTATCTGAAATATCA
CATTCTTATGTGTACAAGTTGACAGAAAGGGGAAAATATGATAAAACACTTCGTCAGAAA
AGGTCATTGGCCGGCATTCACTCACGTAGCACTCAACTACAAACTACAAAGGACATTGAT
CAAAAGATGAAGAAAATGCTGGAAAAAGAGAAAAACAAGTACCAACAACAAATAGGCGAA
AGGAACACCTATGCGCACCTAGAATCGCATATAGATGCATCACCAAGAAGCAAGAAAAGG
AAATTGCCAATACTCCTGTCAACTTCTCATTCGAGCCAATTTAAAACTCCTCTAGCTTCT
AGATTAAACACCTCTGGTTCGTCTACTTCACCACCTTTACCATCTCATTTGGCGATGAAA
TTCAGGAAAAACTCGAGAGTTACTAGTTTACATACCGTATTACCCGTTAGCACACCAAGC
CATAGTAACAACATACCAGCTGCAAGTTTTAGCGGGAATAACACTACCGATATACAGTCC
CAACAATTAATCGAAAACCAGAAGAGTACATCTGTATATTTGAATAACGTTTCTGAAAGG
ATTCTGGGAAATCAAGAAATATGTCAAACACCAATTAATCCCGTTACTCCTGTGCTAGAT
GGGGCCGATCAAGGTAAGGAGGACATTCCTGATAGTATATTAGAGCTGAAGATCCTGATC
GATTCTGTCAAGAAGAAAGTAAATAATGATTAAAGCATTTGTAATATATAAACAAAAGAA
ATGTGCATTTTTTCTATAGCTTTAGGAAAAGTATTTGATAATCACCCATTTCTTATTACT
GTCGGCGTGCCATCCTTTTCTCTAAAGCTCGGCGGAAGAAAAATTCAATAATTGTGCAAA
AAGTGAAGCCAAGGTTGCAAATACAGAGTTATATCAAAAGACCTACAGAGTATACATACA
CGATCTCGGGGAAAAGTCTTCTGATATATTAACTTTACACATGCATTGCCTATCATAATC
ATATACTGTTGAAGACTAATAGAAGCATCTCTAGGGAAAAAAAGGAAACAGGCGTGTGAT
AAGAGGCCAAAAAGTTATAAACTGCTTAAAAATAGGGAAGTTCCTTGAGGAATATGAGTT
CTGTCAACCAAATATATGACCTATTTCCCAATAAGCATAATATCCAATTTACAGATTCTC
ATTCACAGGAGCATGATACTTCGTCCAGCATTGCTAAGAATGATACAGACGGAAGTATAA
GTATACCAGGTAGTATAGACACTGGCATTTTAAAGAGCATTATTGAAGAGCAAGGTTGGA
ATGACGCTGAGTTATATAGAAGTTCAATACAAAATCAAAGATTTTTTTTAACGGATAAAT
ACACTAAAAAGAAGCATTTGACTATGGAGGACATGCTTAGCCCAGAAGAAGAACAAATAT
ATCAGGAACCTATTCAAGATTTCCAAACATATAACAAACGTGTTCAAAGGGAATATGAGC
TCAGGGAAAGGATGGAAGAATTCTTCCGTCAAAACACCAAAAATGATTTACATATTTTAA
ACGAGGATTCATTAAATCAGCAATATTCCCCGTTAGGGCCTGCAGATTATATTCTGCCCC
TCGATAGATACTCCAGAATGAAACACATTACCTCAAACTTTTTCAGAAAAAAACTTGGTA
TTCCTGGAAAACTGAAAAGAAGAAGCCATTATAATCCCAACGCAGAGGGCCACACCAAAG
GGAATTCTTCTATATTGAGTTCCACTACTGATGTAATTGATAACGCCAGCTACAGGAATA
TTGCAATAGATGAAAATGTTGACATAACACATAAAGAACACGCCATTGACGAAATAAACG
AGCAGGGTGCATCAGGTGGTGAATCTGTTGTGGAAGGTGGATCGTTATTGCATGACATTG
AAAAGGTTTTCAATAGGTCCAGGGCAACTAGGAAATACCATATCCAACGGAAATTAAAAG
TGCGCCATATTCAAATGCTCTCTATCGGGGCTTGCTTTAGTGTCGGATTATTTTTAACCT
CAGGGAAAGCCTTTTCTATTGCCGGGCCATTTGGTACACTACTTGGGTTTGGACTCACAG
GTAGCATCATTTTAGCCACAATGCTGTCATTTACAGAGTTATCCACCCTTATTCCTGTGT
CTTCTGGGTTCTCAGGACTGGCTTCTAGATTTGTAGAGGATGCTTTCGGATTTGCATTGG
GCTGGACGTATTGGATTTCCTGTATGCTTGCTCTTCCTGCCCAAGTTTCCTCAAGTACAT
TCTATCTCAGCTATTATAATAATGTCAATATATCAAAGGGAGTAACAGCAGGGTTTATCA
CGCTGTTTTCTGCATTTAGTATTGTAGTAAATTTACTGGATGTCAGCATAATGGGTGAAA
TTGTATATGTTGCTGGAATAAGCAAAGTGATAATTGCAATTTTGATGGTTTTCACGATGA
TCATCCTAAATGCCGGACATGGAAATGACATTCACGAAGGAGTCGGTTTTAGATATTGGG
ATAGCTCTAAATCTGTCCGAAATTTGACCTACGGGCTATATCGTCCAACATTTGACCTGG
CTGATGCTGGCGAAGGAAGCAAAAAAGGCATTTCAGGCCCAAAAGGCCGATTTTTAGCTA
CAGCATCAGTAATGCTAATTTCAACATTTGCGTTTAGCGGTGTTGAGATGACTTTTTTAG
CTAGTGGGGAAGCTATAAATCCAAGGAAAACAATTCCTTCTGCTACAAAAAGGACATTTT
CCATTGTACTGATATCTTACGTTTTTTTGATTTTTTCGGTAGGCATCAACATATACAGTG
GCGATCCAAGACTACTATCATATTTTCCTGGTATTTCCGAAAAGAGGTATGAAGCCATTA
TAAAAGGCACAGGAATGGACTGGAGACTTAGGACTAATTGTCGCGGCGGTATTGATTATA
GGCAGATTTCAGTAGGAACAGGTTATTCTAGTCCTTGGGTTGTTGCATTGCAGAACTTTG
GGCTATGTACTTTCGCATCTGCTTTTAACGCAATACTGATATTTTTCACTGCTACAGCAG
GGATATCCTCGTTATTTAGTTGTTCAAGAACATTATACGCCATGTCTGTACAACGGAAGG
CACCGCCAGTTTTCGAAATTTGCAGCAAGAGAGGTGTTCCTTATGTTTCAGTGATATTCT
CCTCTTTATTTTCAGTCATTGCTTATATTGCAGTTGACCAAACCGCGATTGAAAACTTCG
ACGTCTTGGCCAATGTTTCTAGTGCTAGTACATCTATTATATGGATGGGATTGAATCTTT
CCTTTTTGCGATTCTATTACGCCCTAAAACAAAGGAAGGATATTATATCAAGAAATGATT
CATCATACCCATATAAATCGCCATTTCAACCATATCTAGCGATTTATGGTCTAGTTGGAT
GTTCATTATTTGTCATATTTATGGGATATCCTAACTTTATACATCATTTCTGGAGTACTA
AAGCTTTTTTTTCAGCATATGGTGGCCTGATGTTTTTCTTTATCAGTTACACAGCTTATA
AGGTTCTCGGAACGTCAAAGATTCAAAGACTAGATCAGTTAGATATGGACAGTGGGAGGA
GGGAAATGGACAGAACTGACTGGACCGAACATAGCCAATATTTGGGAACATATAGGGAAA
GAGCAAAGAAGTTGGTTACTTGGCTGATTTAAAGTTATATGTACTATTATTAGTATTATT
ATTGTTAGTATTATTATTATTATTATTATTATTATTATTATTATTATTATTATTAATACT
AAATATTGACAATGCTTTACGCAATAGATTGTGCGGGTAACTGAATATTTTTTGAAAATG
AAGAAAAAAAAATTTCGATGAGATGACCTTAGTAGGTTAATAGTTATTAGTTGCCTACTT
ATAGTGAAATTCATAGTTCTAAGAAAATTTAGAACTTATACCTAAAAGCATCTTCAGGTT
GAGGATTAAAAAAGGAATATGAGTGAACTTGAAGCCACAATTAGGCAAGCCAAAGAAGCC
CTGGCTGAAAATAATGCCAAAAAGGCGCTCAAAATATTGAAGCCGTTCAAAAGTTCACTG
AAAAAAGAAAACGCAAACAATGTAATACTGAATGAAGTGTTTGCCGATGCATACCTGGAT
AATGGACAGGTAGAGAAAGCCTACCCAATTTTAGCGCGTGCTTGCGAATTAGATCCTGAG
GGACAAGTTGGCGGACCGGACAAATTTTTTACCATGGGTCAAATCATGGGTGGACAGGAT
GGTGTATCGATAATAACTCGCGGAATAATGAACATCTCTAATACTGGAGGTGAAATGTTA
ACCAACGTTCAGGTTGAAAAGATTGTAGGTGGACTGCTTTCTATGATTGAAATTTGGATG
ACGGATTTATGTATGGAGCCAAATGCAGAAGAGCAGTGTGAGGAGTTAATACAAAAGGCG
ATGGAACTCACAGAGGGAAAATCTCCTGAAACATGGTCTACCCTGGGTTCTATCAAAATC
TCGCAACAAAAATTTGGAGAAGCTTATGAAGCATTCTCACAAGCCTGGAATTTTTTTGAG
TTGAAAAAACAAGAAATTGGTAGCGGTATAAATGAAAATGGTGACACAACTCAGAAAGCT
GGTTTACAGTCAGAGTATGTAGATCTTTTACAACCTCTTTTATCTTTAACAAAGATGTGC
CTCGAAGTGGGAGCTTACGAAGTCGCATTGAAAGTTATTGCCGCAGTAAGAGATATAGAT
GAGGATAACATAGAGGGTTATTATCTAGAGGGTTTTACTTATTATTTAATGAGTAAATTA
GAAATTTTCAAGTTGAACAATCCCGAAGTAAGCCTGCGTCCGGAAAATATATACGAGTTT
AACCAACTCATTCAAGAAGTTCCTTTGGATTTATCCCACGAACCAATCTCCCAGTTAATC
TATGACTCAAGATTAGCGCTAAGTTTCGCATTGCAAGCAGGTATCAATGCTGACAGCAAA
GATGAAATTGTGCAAGAATTATTGGGCGGTGCTAATGCTTTACTCCAAGAAATTGGTGGT
CCTCTAGATCCAAGTGAGTTAACACAAATCAAGAAGGGTGATTTAGTGAATGAGAATGAA
GACTTGGAAGAGTTGGACATAGAGGAAGAATATTCAGACTAATAGTCTTCTAATTTAACA
TATGCATAAGTACATACACTGATATATATGTATATATCCGTAAGAAACGGAAATTATGAC
ATAGAACAGATGGAAGAAGATTCGGCCAGGCATACCGCCAGGGTGGTGACCTCTTTATCT
GTTTTTAGTGAGTATTTTACTGTCATAACCAATTGGAATTTGTATTCAATCCGATATATC
TAATTTTGTTTTCATATCTGCTTCGACCTCCGCAACATCATCAATATCTTCCCATTCATC
GTTGTCGTCGTATTCATCTTCGTTAGTGTTATCAATATTGTTTTTAGGACTAACGCTCTG
TGTAATCAAATGTGTCAAATAGAAAGGTCGAGCCTTATTCTCCACCTCGTTCTCACCATC
TTCCGGCTGTATATAAGAGACAAACTCCTCCGGCACCAACCCTGTTTTTGATCCTGACTC
ATTTTCTGCTACTAGCCAACCTTGCCCATGCTTGTAACTGATAAATACGATGTCACCCTC
AGCCAATCTCAATTCATTATCATTTTCGGGTTCGAAATCGTAGAGGGCAACAGCACGTTG
GTTAACTATGTAGTCGTCTGGTAGTGTTATACTTTGTCTTTTATTGTATGTGTCTTCTCC
ATTTGAAGAATCTGAAACCATTTCATCCTCCTCATTGTCTCCATCAAAATAACCATAATG
GAGAGGATTCGAATCTGCGTACGCATAATCTTTGATTGATATATAACCTATTGTTGTTGT
TTCTGTATCTTCCATTGTGTCGCTATTTCCTGCCTGCACTGCTTCCACCTCTCTCCCGTT
CTGTAATACTGCCTCATTGAGAACACCTATAGTTTTTTTGAGACCAGATTTCAAAATATT
GGTATCTTTTTGTGTGGTCGTTTCCATCGTTGCCATCGCAGATTCAATAAATATGTCAGT
GGAAGTTAAAGTAAGGTAAAGTTGAGAAAAATACTTAAAATTTGTTAGTATCTATCACGT
TTTATTGGTAGCTGTTATTATGTGTGATTGAGCGTGTTGTTACTGTGCACTGTGTTGCAT
TGTCCATTACAAGCTACTTCTGAAGTGAATTCTCCATTTCTCGCAACTGGAAAAATAAGT
TGGTGTGACTAAAAATAATAGTCTATCTCTTCACGAAAAAGAAATAGGAATGACAAAGCT
CCAAAAGGCTCCATAAAGAACTTGCTCAGAGGCTGGCATTTGAAAGGGCTACAAGATCAT
GACCACATCACACAGACCACAGTTAGAAGCAAGAAGCGGTGCAAAAGCGGTCGCTTATAC
ACCAACAGGCATCGAGCATGCCAGATTACTACCAGGACATACAACATTAAAATACAGGAA
ATTTAAAGAGGAGGAAAATCTTAAAGCAAACTGTGCGCAAGAAGATAGGAGCAACGATAA
ATCTTTAGAGGAGGCAGTAGTGAACGAAGAGAAACAGGATGTTGTGGGGAGTGGGAACCT
CCAAGAAACCCGCAGTGAGAAAGACCAAAAAGACTCGTTGCAAGAGCTGCTGATTACTCA
AAAAAATAAAGTGGAAGATAAAGCAGAGCTTGAAGGAAATGAACAATTAAAGGGAGGAAA
TTCGTCTAGGCGATCGTGGAGAAAGGGCACGGCGTTTGGACGCCATAAAGTAACCAAAGA
GACAAATATTAAGGAACATGCAACAAAAAAATCAGCGTCCGGATACATTAACGATATGAC
AAAATCTGAATATCATCAAGAATTTCTCCATAAGCATGTTAGATAGTACATAGGAACGAT
ACATAAATAGTACGTTTATATCTTTTTTTTTGACAAGAGCAAGTGATTTTTTTTATCACT
GTCTTCTTTAAGGGATCATTTATCATGGTGAGATTTTCTTTTCAAGAACCTCGAGAATTT
GCTACGTTTCTTCTCTTTTTCGGGTGGTTCTGACTTGAGAGAACCTGCTGCTTTGGGACT
AGAAGTACCAGACTTAGGACTATTGTCTTGGCTTTTTAAATGAACATGAGAGACTGGTTG
TGCCACCGGTTTCATTTCCCTTAGAAGGAAATCAGGCGGGTTTACTTGCTGGCGCTGATC
TTCCTTGAATTTGAAAAATTCTCTAGGATTTTGTAAACGTTCCACTTCATCTAAGAATTT
TGTTGGTGTTAATATCTCGTCGCTGCCAATAAAGATATCTCTGTTCTTCAAGTTTGATTG
ATCATAAGCAGCTTTAATTTCGGGGATTGATATACCACCAATAACATAGTAGAAGAATCT
TTGTCTAGGTATGTTTTTTTTTATATTAGAGCTTTTCGTGGTCCAAGCTGCCTTGTGACG
GGGATTCCTTAAGGATGAGGAGGAGTTAGCAGAGGTATTCGCTAAGCCTGCTTGGAATTC
TTCTTCATTCAATAACTCAATTGGCTTGTCCTTTAAATATGGGAAGTATTGTTCGCTCAA
TAACAATGGATTCGCTATAACCTTTGAAAGAATATTCCCTACAGCGGGAACGAACCTTGA
AGTGTGATAGATATTTGGATCATTCACTAAAGTATCATGAAACCATTCCTTTTGAAATGG
TTTATCCTTCGGTTTGTCTTTGATCAATTTGAAATCAATTAAATCGTAATTTCTGAATAT
TTTTAAATATTGCTGGAAATTTTCATGTTCATGAGTAACTCCTATAAAGTTCAATAACTT
AATGAAGTCTAACTCGATAATTCCACCTCTGAAAAGAGCATACGCAATAATGTAACGCAA
TTTATCTAAGATTGTCGGTTCCTTCATTGCTAACGCTGGTAAGAGATCATCGATAATATG
CTTTATCTTCTCACCACTAAAATCCATTCCAAATCCGGATAGGTTTTGTTCAATAGCAGA
AATATCCGCTAATTTTCTTTCCGCGTTCTCTCCTAGGCATTCATCTACCAGTGTCTTATG
CAAAATCAGCCTTCTTCTTTCTTCATCAAAATCTTTCAGGTGCGCTACGACACTCAGCAG
ATCGGTAGTATTCTTTACGTTCGATCTATCAACCAGCAGAGGGTTTTTAGCAATCAGTTC
CTTGATTCTTCCTTGAATATATTCGTTGGCATCCATAATATGCTGATGTTTCAAATCAAT
CCAGTCAGGATCATACAAATCTACCAATTTTGAAACCTTTTCCTCTTGCTCACCAGCTTC
ATTCTCGGCAGAATAATGATATATATCTTTTTGTGTGTCCACATTAGCTACCAGGTCATA
GGCCATTGCTTGATAGCTAAAATCATGTAATATTGGCGCAAAAGGGTCCAGTGTTCTATC
GGTGATTATTAGAATGGAACGCGGTCTTTCAGTGTTTTGAGGAGGGAAATCTGGATTATT
GCGAGCGTATGTATCTATCGCTATTTGGAAAGCGTTTGCAATAGACCTTGTTAAAGAATT
TGCGTTGACTACGGCGTTTCCATTGCGGGCATCTTCCTCTTCCACAGGATTAGATACAGA
ATATCTAACAATCGGATATTCCCCCGTAATAACACACAAACTAACTAGTGAGCCTACAAT
CTTCCTCACGTTAGTAGGAATCAAAGCCTTACAGTTGTTGTTGAAAAAAACCTGTAATGA
GTGTTCCATTTGTAAAGTTTCGAAGAATTGAGATTCTTTGACGAAAAACCCTAGTTCGAT
CGGCTTAAATGACTCCAAATTTTGAGCAATGTAACGTTTTGATTGAAAAAACTGAAATAT
AGGGTTTGTTAGTCCTGGTAAAAATCTGATGTGACATCTTCTGTACTTAGGTGGTCTTAC
CATGAAGTCAGCATCGATACAATTGATGTTATATTTCGTTGGTTCCAATATGTAAATTGC
CTCGATGGAGGATTGTCCTTTTCTTGTTGGGGAATCAATCAAATCAACAGATGTGACATT
ATTTAAAAGTTCTTGGGGTGTGAGGAAAAGATAACTCAATATTGTCTCCACAGTTTTATC
GATAATAAGAAACTTCAAGTTATTTTTCGTCTCAATCTGATTCAAAACCCCTATCAAATA
GTTCCTCTGTAATTCAATTAAATCAGACATCGTTCCGCCAAACCAAGCATGTGCACACTC
TTCTACTTTGTCAGTGGATTCTAATTATTTTCAAGGTCTTACAAAGCAATGCCTTACTAG
TTTCAATAGGGACTTAAACTGATCGTTTAAGCAAAAGAAAAACACCGTGCTGTGTGACCA
TCTACCAATAATTGCGAGAACATAAGACGACGCCGCCATTCACCTCTCTATCACTTACAC
CATGTTATAGGGATAAGTGTGTAGTCGATCGGCTATTCGATGATTTTTAAAGAGTGCCTG
TAATAATAGCTGTATCGCAAGTAAGGAATACAAGATTACTGATATTTTGATTCAGGAGGA
TGGACATGTTAGATAGAAAAACTAAGAGGGCTACTACATCCGGTTTAGTATTCTGTTATT
GGGAATGCTTTTCCCAAGACGCAAGCAAGAGGTGACACATAAACATAGTTTTCTTATTGT
ATCGTTACATATTCTTATTTTACGCTGCTGTCATTAAATATGGCACTTATCTCAGATACA
TTTCTTTTAATCAGCGAAAAAAATGGCGAGGTGAAAAAAATCGATGAGATGAAAAAATTT
TTTACTAGTAAAGGCGTATTGATTATATATTAGCAGCTAAAGTATAGCAAGGTTTGTCAA
TTTGAAGCAGTCCGCGTGTTTTACAATGAGCGTCATTCATCCTTTGCAGAATTTACTCAC
CTCTCGTGATGGCTCATTAGTTTTCGCCATCATTAAGAATTGTATCTTAAGCTTCAAATA
TCAATCGCCAAATCATTGGGAATTTGCTGGAAAATGGTCTGATGATTTCGACAAAATTCA
AGAATCGAGAAACACCACTGCTAAGGAGCAACAAGGACAATCCAGCGAAAACGAAAACGA
GAACAAAAAATTGAAAAGTAATAAAGGCGATTCCATTAAAAGGACAGCAGCCAAAGTACC
ATCTCCAGGTATTGGCGCCCCACCGATATATTCGTACATAAGAAATCTGAGATTAACTTC
GGATGAATCAAGACTAATTGCGTGCGCAGATTCTGACAAGTCCCTCCTAGTTTTCGATGT
CGACAAAACTTCCAAAAATGTCTTAAAGTTGAGAAAAAGGTTCTGCTTCTCAAAGAGACC
GAATGCTATTTCTATAGCCGAAGATGATACTACAGTCATAATAGCTGACAAATTTGGTGA
TGTATATTCTATTGATATTAATTCTATCCCGGAAGAAAAGTTTACTCAAGAACCTATCCT
TGGTCATGTCTCTATGTTGACTGATGTACACTGGATTAAAGACTCTGACGGTCATCAATT
CATAATTACAAGTGATAGAGATGAGCATATTAAAATTTCGCATTATCCCCAATGTTTCAT
TGTGGACAAATGGCTCTTTGGTCATAAGCATTTTGTTTCTTCCATATGCTGTGGCAAAGA
CTATTTATTATTAAGTGCAGGTGGTGACGATAAAATCTTCGCTTGGGATTGGAAAACTGG
TAAGAACTTGTCTACCTTCGATTATAGTAGTTTGATTAAACCTTATTTGAATGATCAGCA
TTTAGCACCACCAAGATTTCAAAATGAAAATAATGATATTATTGAATTTGCAGTTAGTAA
AATTATAAAGTCAAAGAACCTACCGTTTGTTGCGTTTTTCGTCGAAGCTACAAAATGCAT
AATAATTCTGGAAATATCCGAAAAACAAAAAGGGGATCTTGCACTAAAGCAAATTATAAC
TTTTCCATATAATATTATCTCATTATCCGCCCATAATGATGAATTCCAAGTCACCCTAGA
TAATAAGGAATCATCTGGTGTGCAAAAAAATTTTGCCAAATTCATTGAATATAACTTAAA
TGAGAATAGTTTTGTCGTGAATAATGAAAAATCAAACGAATTTGACAGTGCCATCATACA
ATCAGTACAAGGGGATTCTAACCTGGTGACCAAGAAAGAAGAAATTTACCCGTTATACAA
TGTTTCCTCGTTAAGAAAACATGGAGAGCATTACTCGTGAAGTAAAAAGGTAGTAAGTAC
ATCTTTATAACTAATATAAAAAAAGATACGTACCGATTTGTGTTAATAATCATTGTTAGT
ACATCTTTATACCTCTGTTTCTAGCTGAAGGCGGCGAATTGAATAGCAGTTCTTTTTAAA
TTGGCAGATACAATAGGATTAATCTCATTGATGCATTTTTGTAGTCTATTTGTGTCGTTC
TGGAAACAGTTTTGTAAGCACGCCCTTAATGTGGCCTCGGTGTCCTTTTCAAGTAAAGGA
CCCATAACCTTCTGAAAGAATTCCAAATCCACTATAATTTGTAATGAGCCATCATTAGAA
AGATTACCAACATAAGGCTTAAATGCCTCAAAGAGGTATCTGGCTATAAAAATCTGCGTT
TCAATTAAAATCTTATGGATGAGCTGAGGCCCAATTCTAAAGCACTCACTGTGAACCACG
ATCAGAATCATCAACGCTTCTATAATATAGTCACCAACCCTGAATGAATTTGATGTATAC
ATGGGCCAATTTATTTCGTGGAATTTTTCTTCAAGAGTATCCCTTAAGTTGATCTTTAAG
TCAGAAAGATAGTTACCGAAAATTGAAGATTCCATCTTAGATAGTAGGCTAAATAATTCT
AAGTTTTTGGATGCCAAATTCCACTCGAATGCGTCATCAAAATACTGCAAAATATTTGGG
AATGCACATTCTCTAAAATATTGTAGATTTGTTAATGTTAAGATGGTATGAGAATTTCTT
GGATTGTCCTTATCCTTTGCCGCATTTTTTAAGATCGCTTCCAATACAGCTTCCATCGAT
ATAATCTGTTGAATTTCTATACCTGTGAGCAGTTGTTTTGACGGATAACTTACTACTGAA
ATTCCGTTAATGATTGGTAATTTTTCGTATGCGAATAATAGATCTCTAGTAGTTTTGATA
CTCACTTCTTGAAACGAGGTGACAATTTCCGGAAATTGTGTCACACCGTATTCGAAAGTT
AGATTTTTACTACTGTCCTGTGATTTGCTTGAAAATGTAACCGTTTCATAGACCTGCCAG
TTCTCCAGTTGATAAAAGTTAGATATATCTCTTAATTTCGTGGAAGATATGGCACCTACG
CAACGATTGATTATAGTTGATAGAGTGTTCCTGCAAATGGTGATTCCGTTAGTTGTGATA
TTTAATTGCGCTAACTCGGTAGAGAATTTCAAAATGGGCTCCACAATTTTCGGTAGATAT
CTTAAACAACTCAATCCATTACAATTAGGAGGTATAAATCCATAATCCAAAGGTGACCCC
GAATCTTTATTACTGCGGGTAATATCTCCAGTAGAATCCTTCAATGATGATGGTAGAGAT
GATTGAGAAGATGTGAAAAATGATATTAAATTTTGTGAGACTGAAGTGATGAATTCCTCG
CCCTTTAACCTAACCTCGTTAATCTGCTCTTCCTTCAAGATCAAGCTTTTTTGGTATGAT
TCAATAATATTAGAATCACCGATCAAAATGTTTTCTTTTCTTTTTTCATTTATAATGAAA
TTTTGGTAAGTCCCATCGAGGAACTTTTCAATGTGTTCCCAGAATTCTATAAATTGATCA
CAAATTTTCCACAGGTCGTTAATATATTTTAAGATTAATAGCCACATTTCAATGATAGTT
GGGGAATCAGTTAGTCCTTGAGAGCTGGGTTGGCAATTCAAATTTAGATAGCTGGTTCCA
GAAATGGTGTTAACTTTATTGGGTTCAACGGTACTTTTCAAACCTTCACTATCCTTGCCC
GTATCACTTATTATTTGGAATAATTGATTGATTTTCAAATAATACGACAGCTCCACGCAC
CCTTGACTTTTATCTTGATTAGTATTGTTTTGTAATATAAGCCTTTGAGAATGAATGATT
TTACTAATCATATGGCCAGACAACTCGTTCAGTTCATTCTGAAAGCCATTCATTTTGATG
GACATCCATCTTAGGATTGGATTTTCATTGGATGATGAAGTTGTGTTCTTGTTACCACTT
TCACTTTCTCTTTGATTATTATTGATAAAGTTTTCTAAGTTCAACAATTTTGAAAAGAGG
GACAAAATTGTTTCTTGGGGTTGGTCAATGTTAAAATTTGAATTTATTAAACTGTTCCAA
ATCAAATCTTTATACGTGACTAATAAATTTTCTATTTGAGTCCAAATTCTTTTTATAACA
AGAGATTGTGAAGCATCTGAACTCTGGTTGAAACGGCGACGGAGCGTAAGACCTTTTGAA
TATTCGATAATGAACTCATTGAAATCGTTGTTAGTCAAACATCTCTTTAAAGATTTGGGT
AGGTTGAAGTAAAACTTATTCAGTTCAATAAATTTTTTGGTGGCCTGGTAATTCAAAATT
TTCTGATAGTTATCCATTAGCGGTTTCAGTTTGAAAGTTGTTGTTCTAATAACCTCGTCG
ACCTTTTTATTTAAGCTTTCCACATTTATTTGATTTTCTTTTGGTGAATCACATTGGTTT
TTTTCATTCGTTTTCTCGTCAAATTCTTTGTAAATTTGGTCTAACTTGTTTTTAATCTTA
ACATACTTGGTGAAATTTTTACCAACCAATTGTTTCAAATGTATAGATTGGTCTTGTATA
TCACTGTCCAACCTGTCCAGTGAGTTATTTAGATCATTGAAAGAGTCTTGTTTGTGCATA
TCTCTCAGAAAGGCTTTGACGTTAAATTGTTTACTGTTGACAAGATAGTTCAACCGCATT
GAATCATTTGGTAGATGTTGCAATTCTTTAGACATTTCTTGTCCATTCAAGGGATCTCTA
ATATAACTTAACGACTCATCGTTTAAATATGCTCTCGATTCCTTGTCAATGCTAATTTGA
TTGCCATATTTGAAGTCTTTTAATATGTCGAATGACGTTTCAACGCCAAGTTCATTGCTT
GTAGCCTCTTCATTATTCAATTTTGAGGAATCTTGGGCCCAGGAATGGGTCGGATTAATA
GTCTTCAACTGATAAAAACGAAGTAGTTGCTCGTCGCCAATTTGAAACCTATCCATGGTA
CCAAACTTTTTTTCGCTACTTTATTTCAACAGAAACTTCTTTCCTAGTTTAGCAGCTTTA
ACGCAGCTTATTTTTGTTACTTTAGTTGAATAGTAGGAGTTGATACTTTTGTTTTTTCAA
GTTGAAAACAGAAACGAAAAATAAAAGAAGCTGCAGATTCAGCATTAATGCCTAAGCTAA
AAAGAACTGGCAGCGAAGAACAGAGGAAAGAATAACTGAAACTATGGATTTTGAGGAAGA
TTACGATGCGGAGTTTGATGATAATCAAGAAGGACAATTAGAAACACCTTTTCCATCGGT
TGCGGGAGCCGATGATGGGGACAATGATAATGATGACTCTGTCGCAGAAAACATGAAGAA
GAAGCAAAAGAGAGAGGCTGTAGTGGATGATGGGAGTGAAAATGCATTTGGTATACCCGA
ATTTACAAGAAAAGATAAGACTCTGGAGGAGATTCTAGAGATGATGGACAGTACTCCTCC
TATCATTCCCGATGCAGTAATAGACTACTATTTAACCAAAAACGGGTTTAACGTAGCAGA
TGTACGAGTGAAACGACTTTTAGCACTTGCTACTCAGAAATTTGTTAGTGATATAGCTAA
GGATGCCTACGAATATTCCAGGATCAGGTCTTCCGTAGCGGTATCTAATGCTAACAACAG
TCAGGCGAGAGCTAGGCAGCTATTGCAAGGACAGCAACAGCCTGGCGTGCAGCAGATTTC
ACAACAACAACATCAACAGAATGAGAAGACTACAGCAAGCAAAGTTGTTCTGACGGTGAA
CGATCTCAGTAGCGCTGTTGCTGAATACGGGCTCAATATAGGTCGCCCAGACTTTTATCG
TTAGTGGCTAACAAATGGAAATGAAATATGTATATAGTGTAGCAGTATGCAACTCTTTTA
AATACACGATTCGTTATTAGATTGATTAGAGCACTTATTCACGCAAATTTGACACGCTTT
TTGAACATCCGTTTTTCACGATTTTTTACTTAAGGATCATGAAAGATTGCCACATAAGAG
AACACCTCCGTTGCACCAACACTTCATCACGATAAAAAAACTATCGAGCTATCGTACTAC
GGAACAACTACATAAGTCAAAAATGGCCATTGATTACTCTAAGTGGGATAAAATTGAACT
ATCAGATGATTCTGATGTCGAGGTGCATCCTAATGTGGACAAGAAATCGTTCATTAAATG
GAAACAACAGAGTATCCATGAACAGCGATTCAAAAGGAACCAAGATATCAAAAATTTGGA
GACGCAAGTGGATATGTATTCTCATTTGAACAAACGAGTGGACAGAATTTTGAGTAATTT
ACCTGAAAGTTCTCTTACTGATTTGCCAGCCGTTACCAAATTCTTGAATGCAAATTTTGA
TAAGATGGAGAAAAGTAAAGGGGAAAATGTTGATCCTGAGATTGCAACATACAATGAAAT
GGTTGAAGATCTTTTTGAACAATTAGCAAAAGATTTAGACAAAGAGGGCAAAGACTCGAA
GAGCCCATCTCTCATAAGGGATGCTATTTTGAAACATAGGGCTAAGATCGATTCAGTAAC
TGTAGAGGCTAAGAAGAAATTAGATGAATTATACAAGGAGAAAAATGCACACATTTCATC
TGAAGACATTCATACAGGCTTTGATAGTAGCTTTATGAACAAGCAAAAGGGGGGGGCTAA
GCCACTGGAAGCAACTCCTTCAGAAACTCTTTCGAGCGCTGCAGAGTCTAACATTCTTAA
TAAACTAGCAAAATCATCAGTTCCGCAAACTTTCATCGATTTTAAAGATGATCCTATGAA
ACTGGCCAAGGAAACTGAAGAATTCGGTAAAATATCCATTAATGAGTACTCAAAATCTCA
GAAATTCTTACTGGAGCACTTACCTATTATTTCAGAACAACAGAAGGACGCCTTAATGAT
GATGGCCTTTGAGTATCAGTTACATGGTGACGATAAGATGACTTTGCAAGTCATTCATCA
ATCCGAATTGATGGCCTACATTAAGGAAATCTACGACATGAAGAAAATTCCATATTTAAA
TCCAATGGAACTATCAAATGTCATTAATATGTTTTTCGAGAAGGTTATCTTCAACAAGGA
CAAGCCAATGGGTAAAGAGTCTTTTTTGAGATCAGTTCAAGAAAAATTTTTGCACATTCA
AAAACGTTCCAAAATTTTACAACAAGAGGAAATGGATGAATCGAATGCTGAAGGAGTAGA
GACGATTCAATTGAAATCTCTAGATGATTCTACAGAGTTAGAAGTAAACTTGCCAGACTT
CAATTCTAAAGATCCAGAAGAGATGAAAAAGGTTAAAGTTTTCAAAACTTTAATACCGGA
AAAAATGCAAGAAGCCATAATGACCAAAAATTTGGATAATATTAATAAAGTCTTTGAAGA
TATACCAATTGAAGAGGCTGAGAAACTTTTGGAAGTGTTTAATGACATTGACATTATTGG
AATAAAAGCGATCTTAGAAAACGAGAAAGACTTTCAAAGTTTGAAAGATCAATACGAACA
GGACCATGAAGACGCCACTATGGAGAATCTGTCCTTAAACGACCGTGATGGTGGCGGAGA
TAACCATGAAGAGGTTAAACATACTGCCGACACTGTTGACTAGAAATTTATGTAGCTATT
TTATTGGTGCAGCGTGCATCTACTTCCTTTTTTATTGTTATTTTCATTTATACATAATAC
AAAAAAAAAAAGAAGAAAATTAATGATCAATAAAGAAAATCGTGAAATTACAGCAGAGGT
TTTGTACCTGCTTTCCTACGTTAGTACATAATATCTTATTTTTTATTAGTGCATGTTTTT
CTCAGTGTGTGTTTTTGTAATTTGTATATACTACACAAAGAATCGGAAGGGTAAAATGTG
AAAAATACTGGGTCTTTTGAAATATATTGAACGGGCTAATATATGAAATGAATATGAAAA
GAAAAAAAAAATGTGACAAGAAAAAAGTGGTGACAAAAAAGACAAAATAATTATTCAGAG
ATGATAAACTTAAAGCAAAACTTGGTAACAAACTTTCATTAAAACAAAATATGTATTCTT
TTTTCATTTTCATTTTTTTTTTACTGTTTTTTTGTTATTTCATGGAACTGGTAAAGAATT
CTTAAGATTTTAAGCTCATTAATAAAAACGCAGCACTATTGTCTTCCCCATTTCTTGGCT
GCTGTTCATGTTTCTGTTGGTCGTGTTGTAGGGGAGGCTCAATATCTCCATTCTGAGAGT
TAGTAAAACTTGGATTTGTAGGTTTAGGGCTAACTACGCCATTAGTAGAACTTGCTACGC
TGTCTATGTTAGGTACTAAACTGTTATTTCTCAGAGAAGCTGCACCAATTGATTCCCAGT
CTTCTTCGTCTGTATCTGAGTGAGGTTGATGATGAGAATGGGGAACAAGTTGTGGGGACG
ATTCCCCATTCAGGTGTTGTGAAGCTACTCTATGTTTCTCCTTGTCCGATAATACTATCG
GATTTGAACTTACATTCATCTGTTCTTCTAGCTTAGGGGAGGTGGAAACCGACGTAGCTT
TAGAGTTAGGGTTTGTAGTGACGATCAAATAGTTTTTGTTTGGGAAAAGTGTCGATCTAA
TACTTGATTCTTTCGATACAGACAGACGAGAAGCTCTTCTTGAAGTTGGCTCACTTGTCG
CAGTAAGTTTCTCTAAATCTATCTTCGCCTGGTTTGAGTTACTGTTGTTATTTGATGGGG
TTGTCGTTGAGGTTGTATTGGGGGAAAGGTAGGATGAATCTTGGTGTGTGTTTAGTTTGG
AAATGAAAGGTGTATGTGGTTTTATGCTCGAACGGCGTCTATTTCTTAATAGCGGTCTAA
TCTTTTGTGCTATTATTTCATGTTCAATATTCTCGGGAGTTGAATCGGCGAACACAACTT
GAGACCTTCTCCTGCCGAAACTATAGGGATCACCATTTGAAGATTTTCCAAAATTATTAC
TGCTGTTCCTCGATTTGTTTTGGTAATGTAAATGATGGTCATCTTCATCAAACTCCTCAT
CCTCATCCTCCGATGCTAGCGCATTTTCATCTATATATACTACGTTTGCTGCTGCAAGTG
GAGATTTGCTGCGTTTGATATTAACAGGAATGGTGGTGGAAGCAACAGCGGTAGGCGGGG
TGGTGGCTCCATCGATATTCGTGATATTATGCTCAACTTTCATAGGCATTTCAACTTTGC
CGCCTGAATTAGAATTTGAATTGTTGCTTTTCCTTCTTTGACTCTCTTGAGAAATCAAGT
CTTTCACCTTTGCATTTGCAAAATTGGTCGCTTCCAGCTCCTTATCAAAGTTGGCAGGGT
CTACTCTTTTCGCGGACCATTGACCCCATCCAATTTTTTCAAATACCACTGATTTTTCTT
TATCACCACTTTCCATAGCACTCATTATAAGTCGTCTTTGCTTGGAAGATGATAAATCTT
TAAAACAGGGAATATCTAGGCATAAGGTCTGTGTAATGTGTCTAATGGCCAATGGTCCCT
TTTCTAGTAATAAAGTGGACAGTTTCCCGGGCGTAACTCTTTGAGCGGCTGCTAACCCAG
CGGGTGATGATGTGGAGATAGGTTTGGAAAATATATTAGAGCTTGCCTCGGATTTGACCG
ATATGGCTTGAGGAGGCGATACCTCCTTTTGGTTTTCTGACATTATTAGTGGTAGTCTGA
AATAATGTCTTTTTATTCAAAATTTCAATTTATTAGAAAAGCACAAAGCAGGAGCTTGGC
GTTTGTACACCGAGTGATTCAGATGATACTATACTCTTTTTCCTTCTTTTCAGCGGAAAT
TTAGTAACGGTCTTTAATCGTGTTTACAAGCGGTTACAAATTCACGTGTTCCGATTGGAA
ACTGGTTATTGACACGACTCTTGAAAATCTCAGTTCGCCCTTTTTTGCGATAAATTTAAC
GTGCTTCTGATCAGGATTGCCAGGCACCGTTTGCAATCAGTGTCTTTTATAATCGATTTG
TCTTGGATATGGATGGTATTACCGTACCTGTATCTTTATATTATAGCGTGGATTGCGTGA
GATTGTGTGGAGATGAACATGAGAAGGATAAAGACTATCTGAAATAGTTCACTCTTCGGT
TACTAAGGTAAGGAAGGCGCCTCTACCCTCTCAGCGCGCACGTGCGGAGTGATCAGCCTA
CTACCGTAGGGACTTTTGCACGTTATTATGGGAATATCATTGCCAACGCAACCTGATTCC
TATACAAGCAGCCAATTCATGCAAATGACTGTAGTATTGTATAGCATGCCAACATTCTTC
GTCATACTATCCTGAGGTCCTATTTCTACAAAGATCCCACAAAAGGGTTCATAATTTTGG
CCGTATTTCAGTTTCTGCCGTGCTTGTTTGAGAATCTGGGGGCATTCCAATTTGCTTGAC
GAAGATCTCAAGCCACTAGCACCAATAAGCAACATTCTCACTCGAGAAGTTGCAGAAAAT
CTCTGTGACTGCATTTGTTTTAGAGACATTCTCATCATTGGACGGGAATGTTCTGGCGCC
ACGATAAGAAATTTACGACCGGGAATGTTGCGTACTCTAGTTTTTGTCGATTTTGCTACT
CACTCCTGCTGAATCTGCAGTAATGTTTTAAAGATGTGGCTTCGCAACCACCAACATGAA
CCCTATGGTCGTGTCTTTTGTTTGTTTCTTGTAACAAATCATAGCGAGCAGTTTGAAAAT
TATTACAAAACCAAAATACGTCTCTAGTAGTGCTACCATAGAATTTATTGGGGCATACGT
AAAACAAAGTTTGAATCTTTCTTGTCATACTTCGCCATAAATTACAGACAGTCTCGTCCC
CTATGCTTCAAAAGAAATAGGATGCGAGGGGTGGAGGCGCTTGATGGAAGAATAATCCAA
GTCCTCAACCTTTTAGGCTAAACAATCTTGGGACTCCCGTACAAATACTGGATATCTCAA
ATTGCTCAAAAATTGTGCTTTATTGATCCAAAAGTTGCCTGTCCAAAGATACATCTACAT
TGACATAATGGAAAACATGAAAACATACACCTACGAAGGGCATAATTGTGCAAGATATAA
ATGCAGCCTATGTTTCTTGCCAGATGGAGCGTATATTTTCCGACCGAGTATTACTCGGTT
GAACTCATTCAACGTTACACAAGTGAAATTGATTATAGGATAATGTAGGGGTTTATAATA
GCGTAGTCAATCAGGCTTATGAGGAACAAAAATAGTAAAAGCAAGCAAGTATGGCCCTAT
TTATCTTAAGCGTCAAGCCTTTTATATCCAAGCAAGCACTTGCAAACTTTGTTGTTATCG
CTGATGGCGCTCGTCCGTAGCGAGTATTGATGCTTGGCATAAACAACAAGCCTGTAAGCC
TTGCCTCCTCATTCGCCTTCATTACAAGTAAAAACGCCCTCATCTGCTATTTGTTTCCAA
TAAATCCATGAAAACATCAGTATGTTCTAGTATTTTGATGGAAGCGGTGCTTCCTTATTG
TTTGCAATATGGACGACTCAGCTTAATGGTTTTGTGATGAACACAGTAAAAAAACGTTGA
CTCCTACGTGCAGCCGATCGTCCTCCACACTTAAATTTCTTGAGATAAATCGTGTAGTAA
TACACTCAGTCATTCAGTATCCGTGCTTGTTTCTTTCTTTTCCTATTTGTTCGCAAGTAA
CTACGTGCACCCTTAATTGCTTACATATTTTAGGTTAAGATTACATCCTTTCTTATTTCG
GCAAAAATGAAGTTAGTATAAAATGCCCATGAATGAGGACCAAAATGGCTAAACTTGATA
AGTCTTTCTACATAGTTTACATATTTGTTATTGCTATATGATGTACCTTGTTTATGAATT
AAACGAATCTAAAAAGGATCACCGCCACTAAATCAGGATAAATATGAGTAAAAGTATATC
AATCTTCTCATTTTTTCTGTGTTCTACAACTAAGCATATTTTAATCTGCTTGACCATTCA
ACAAAGCCTTAATCAGTAGAAAGGTATAATTCACCAACTCTGCTTAGAAATTGTTTTATA
GCATGTCTCAACTCCGTTGGAACGCTCTTATCTAATATTTGAATCACCAGAGCATACATA
GCAGGACAGTATAGTCTAAAGTCTTCATCATCAAATTCGTAGTAACCTTGTAATATTTCA
ACTATCACTGAACGCCAGGCATTGATACTACGTTCCATGGTTCTATCATCCAAAGAAACA
TAACCCTCTACGACCTGGATGCAAATGGTGATCAGACGAGTTATTAAATCAGCCTTCTTC
TCATCATCGTTCAGATACAACTGAAACATAATGTCAAGGAGAACTGCAGCAGCACTTGTT
TCTTGTTTCAACAGGTTTGGTATTTTATCAACTACTCGAGCCTCTACTAGTCTTGTTCTT
AACCCATAATCTTCATTAAAGTCACGAGAAAATTCGTACGATTTCTCCAACAATCTTGTA
ATTCTAATGGCTTCCTTGTAAGGGATACAGTGGGCAAAATCTTCGTTCTCGAATAATTCG
TTCAGCAGCTCTATCATCAAAAGCTGTAAAACACATTTGACAACAATAGAATTCTTGATG
TTTATTCTCCTACGTATATCTTCGTTACTTTCGTTTCGTTTCATGTGCTTAGTTTTCTTG
GGGATACTTAGACTAGCGGGCTTTGGATTCAATTCGTCCTTTACCGTCGGAACGGAATTG
CCATTATTAAGCTTAGTTTGCCCATTGAGTGTTTCAACCATGTCACCACCAACGTCTTCG
CTGGATTCTTCTTGATGCGCTCTTTCGACTGTCTCACTGATATTAGAATCGTTCTCCCTT
CTGTCGTTGCTATCATCATCTGAGTGTTGGCTGGTATCATTAGTTGTTTGGTGATGAGAT
ACAGATAATTTTCTTCCTTGCTGTAACGGATCATAATCGAACAATTCATTAGCAGTGGTT
AAATCAAACAATTTATCGAATACGTCACCTATTTGATTCCAATGGTACTCATTGAATTTA
GATACGTTTTGCAATATCAATTGTTGCAGGCAGGATCTCCCAATTCTAGCAATAGTGTCA
TTTTCTTGACAAATACAGGATACCAGCAGACCCAAAAATCCATCGAGCATTCTGTTCAAC
GATTCAAAGTAATGCGTAAAAAGGGCAATCAAGTTCCTTAAAGCTTGGATTAACGTGGTC
GAAAGCCAAACACTTAAATCATCATGACTATTGAATTGGTTGACTTCCCAATGTTTGGAT
AATACACCGAAAATAGGAAATAGTAACTTCTTACAAATCTTTTCCCAGAAATCATCATTG
AATTTACCACCATATGCCACTAGGGCATCGAACATATAGTTTAATGCACGTGATCTAACT
TCTAAGTCTTCAGCTGTCATGATCGTATCATTGAAGCAGAATAACATAGGGAACCACACA
TCCTGGAATATGTCTTTCCCACGAAGTAAAGCATCGTTATGTTTCCTTTCTTCTTCAGTC
TTATTTTCATTGTAAAAACAGATGTCTGCGACGTTCTGAGTCATCTTTCTTAGAGACTCC
AAAGCATGTAGAGATAGCTTTTGGAATCTCTTATTTTTGGTGATTTCTCTGAAGACACCA
ACTAACTCAGAAAAGGCATCTTCTTGAGAGAATACGTTTTCGAAGTGATTTGTCACAATA
TCATTGCTAACCAGCAATTGCGTCTTTAATACAATGGATTCAGTGCTTGAGCGAGCCGTA
TATTGTAAGGATTCAAGAATAGGCTTCCAGCCAGATTTGATACTTTCCGATTTTGTCAAT
ATGAAGTTCCTAAAACACTCAATAATCATTTCTTGAACTTCAGTGTTGCCACTATTTTGA
ACCGTGTATTCAAAAGGTTTTAAAAAATCATGTTGAAATTCAAAACCTGACAATTCCTCA
ATATCTAAAAATCTCATAGACAATTGACGCAGGGAATCGATAGCGAAAAATACTACTGCT
AAGTTAGAGTTTGTAGCAATCTTGTTGAAAGCTTTTCCCATAACAGCCCAAAGCGGCGTC
CATTCTAGTTTGATACGATCCATATTGTAGTAACATACATCGACCATTTTTTGCAAGGAA
AACATTCTTGGTGTGGAAGCATTTTCAGATGATTCAATTTCTTCTAAAGATACAGCGGTT
AAAGCTTTGATAAAATCAACGATAGCATTACCTGATAACTCGGAACTTTTGGTAAATATA
TTGTCCATCAAAACGACTAATTCACTGGAGGAAATGAATTTAGAGATTTCGGGTGATAAG
GTTTGATTATGGTGTTTTTCTTGAGCCAATTCTGTGGGAGTTGCCTTTTTGCCCCAAACA
TCAAAGAAAGATGTATTATTGGATCTTGATGATTCGTAAGAAACTCTAGGGTTTGCAACC
CGAGCTTGTGCAACATCTGGAACCGTATCTCTGTCGATACCTTTGGATATCAATTGTAGT
CTTTCCATTTGAGACACGACCAGCAAAATGTCCTTCCACGATCCCTCCAAGTAATTTCCT
TCTGATAACGCGACTTCAAGAAGAATTACCATTGCATTGACATTTTTAACTTTGATTTCT
TCAAGGTTTTGAAGGTTACAAAATTGGACTAACGCACCTACAAAGGAGGTTCTAGCATCA
TTGATTCTAAAAGTAGAAGCAATTTTAATTGATATTTTCAAGCCTTCTAAACACTTATTG
GTTGTGTCAATGTCATCATAATCCTTAAATGGGGGGGTTAGAGCTGCTAAAAAGGACATC
CATAGTGTCTCGAAAATTGATTTAACATGCTCAACATGGGAAGCAGCATAATAGACGTCT
GGGCCTCCTTTATTTTTGTTTAAATTCTTAAAGACTAATTCCGTTTTAGATGAAATTTCT
TTTGAGACTTGATTATATGCCTCTCTTGTCAAATCACGAGAATTAAAGAAGTTAAAAGCA
GATTGCTGTTGTTGGACAAGATTGGTATCACCTGAAAGCATTGCCTGATGCTGTTCAGAA
ATTAACTTGATTTCATTGTTAGCAATTTCGTTGAACAAACCTTCCAAGAAGTCTCTTGGT
AAATCTCTTCCGTTGTCAATACCTTCGTTGTTTTCTAAAAACTCTTGTAAAGACATTTTA
TTTTTGATTTGTGACGAATGTAAATCAGTATTCAACATGATCAAAGAATACGAAAGCACA
TATGCAGTATCCGCCTTTGAAAAGACTCCGGGGTTTTGGTCCACAAATCTTTCCGCAAAT
TTCAGCATGAATCTGTCAATTTTTTGACCTTCTCCAGGCAATCTGAAACTTTGTAAAAAT
GACCTTAATGCGTCAACAATGGACATACCAGTGAAGTCAAACTCATCAACAAATGCGTGC
ATTATAGCGATGTTCTTGTCGTCTCCTTCGCCTAGATAATCCCCAACAGCGGCCATGTCG
AGGCCTTCTGTTTCTAATAACCACTTGGCAATGGAAATTGGAGAATCATCTTTCAAAAAT
CCTTTTTTAATAAGTACTGGAATAGCTTTCTTGGGTTTATTGTTGAAAATAGCAATACAT
TCCGATAAAGCAGTTTTCCTTAGTTTCAAATTTTCAAATTGTGTGGGGTCGTCTGCGTCA
ATGTTTTGACTGCTCAATGATCTGCTTTCTTCGTCTTCATATGTTGGTTTGAAGTCATCA
TTACTTGTCATAATAGAAGACCTTACGTCGTTACTCAAAGATGATCTAGATTCTTGACGA
GCTGAAGATGTTGTGTTTAGTAATACCTTATTAGCAGTGTGTGTGTTTGGATTTAAAGCT
TTGTGAGCCCATGAGCTTAAGGAACGCAAAACCGACACAATGCAATTTAGCGACACCATT
TTGAGAGCAAAATCAAGTGGAAAAAGTAAATTGACTTGACCAACATCAGGACTAGAAGAC
AAGTTGGAAGAAGTCAAAAGGGGCAATTGTGAGAAATTGTAGGTGGACAGGGATTTTGAT
ATTTGTTCATCGTAGTATGATCTTTGAGTTTGAGTAATTTCCACCCTAGTTAAAGCCAAT
CTTGTCAAATAATCAACAGTTATTTCCATTACATTTGGCATTCCAGGGTTACAATCATAA
TTCAAGTAAAATTCAACTAAAGTTCTTGGGTCGTTACAAATTCGTTGAATAACACTTAAA
AAATATCTCTTTTGTTGAGAGGTGGAAGTGGTTAATTCTGAAATGGGGAAGTAGATTTCT
GTTAAAAAGACTGGAATTTCCTTCACGAAATCTGCTCTCAAATTAGCAATCAATAGCCAC
ATAATTTCTAAAGTAACCTCGAAAACTGGAGCTAAAGGCGAGGCAGCATTCCTTGATAAA
ACAAGACGTAAATATTGTCTAATTGAATCGATAAAGCACACACGCTCCTTTCCTGGTAGA
AAAATGTTGTGGGAAAGGAATACGTCAATATGATCTTTGATAATAGAGTAAATGATGTGA
AGAGATAAAAGCTTTGACCTGACGGCATGTGACCTCATGTCGAGTTCTGTTTCCAAAGGT
TTAGCACATATTTTCGCCATGACTCTAAACACTAAGAACGCATCTTTAACAGCTAGATCT
TGGTTAGTTATGGCGATAGAATCAGGCTGTTGAGCGTCCATTAGTCTTTCCTCATCGTCA
TTCAACTTATCCATATTTTCCAGAGTTAAAGGAGCCGGCGTTTCTGCATTGTCAGAAACC
TCGGAAAGTTCTATGGCGGATTGTTGTTGATGATTTTTTGTCGATAAGGATACTGCTGAA
GAGGTACTTTGTTTGAGATCGATTTTATCATACACCGAACTAATAATTTGTGTCAAGGTT
GCCTGTGCAATACCTTGATTGGATGGGTTCAACGAAAAGACGAAAACGTTGTAGATTGTT
CTGATAGCCTTTAGCAAGGAAGCACCGTGGCATAAAGAACTTGAATCCTCTTCTAAAATG
CAACTAGATAAAGCTCTAACGATTTGTAGTTCCACACGGTCATCAGTGCCTTCACCTTGA
AAACAGTCTGAAATAGTATCAATTGCAGCGTCTATAATTTTTTGTTTTGGAGGCGGCGTT
ATTCCATCGGCAGCATCTTGTCGTTGATCATTAGAGGCTAAAGAATCGGGTGGATTCACT
AACAGGGTCTCGTCTAGCGATCTAAAAGAAAACAATTTTGACAGGCAATCTAAAGCCAAA
CTTTGAACTTTGGAGGATTTGGTACGACAGCTTGCCCTTAGTGCTTCGAATACTAGTATT
GAATCCACGTAATGTGGGTTATTCGTGGTTTGCGGATCAAATTCCTTAAATTTTTGTAGT
GTCCTTTCGATAGCCTTCTGAGCATTCGAATTCTTTTTAATGTCCTTATCATTTAAAATT
GTTTCCAACGTAGTTTTCACTAAAATTATGGTTGAGTTTGTGTTCGAACCATTTGAAGAT
AGTGATATGTTCCTCGTATGGGTAGACCTTGGGGCAGTAGAATCGTTGGTGGGAACACTA
TCTTGATGAGCGATAGCTGGTTCGCCAGCATTTTCCTCTTCTTCTTCTTCTTCTTCTTCT
TCTTCTGACCCGCTTTCATCACCAGAGGAGCTGTTTGATGTATTTCCATCGCTTTCATCA
GATTCTTCATCTTCTCCAGAGCTACTCTCAGTACTTTCCCCTGAGACTGATTCAGAATCT
TCCCCGTCTTCAGAACTGGTTTCGGAACTACTGCTATCCACGTCCTCATCATCCTCGTCC
CCATTGTCTTCATCTTCATCTTCATCTTCATCTTCATCTTCATCTCCATCTTCACCTTCA
TCGTCATGGCGTTTGTCATTTGTATCTTTCGTTTCTTCGGGCGTTTTCATTCCGTTGGTA
GCGTCGTTACTTGTTTCTTTTGTTTCTGCCGTACTGCCAGCGTTTTCTGGCCCTTTGCAT
TTTTGATCTTCACCATTTGTCTCTTTGGCTTCTTCTTTTATAGCATTCTGTGGTTTCACA
GACGGATTGACTGAAGAAGCAGTCTCTACATTTGAAGATATTTCGCCATCCCCTTTTTCA
GCATTTACTACTGAATTCTGTTCAGACATCAGATATAGTAGCACTTAGACTTGTTTCTTA
TCTTCTTTAATGGAATTCGGGGAAAAAATGAGAAAGAAACAGTTTAAGATATTACTTTTT
ATTGGTTCTGGAGACACTTAAAAGAAATCGAGTATAGCTTAGTTGCAGAAAATATTTTAT
ATTTCTCCGGAAAATGACTTCAATTTCTATTAGTCTGCGTTTATTGAACAATTGGAGAGA
AGCCAATGATGCTTTTTAAAGAAATGATGTAAATCCCAACTTTGAGCTTCCTTTCTCGTT
GCTTTGTTTTTCCCTCGCCTCGATATTATAAAATTTACTCGGCGCCTTGATAAAAACTAC
ACGTTCACCTTCTTTCCTGTAGAGGGAAAATAACAATATGTATAAGCCTTCTCCGATATC
AAAAAACTGTAAGCGCTTCAAAAGTACTAAAGTGTATATCTTAAGAGCATCGCTGGCTCC
ACTCTAACACATCAACAAAAAATATCAATGTTGATTTATTAGAGTAAAAATAAAAAGAGG
TCCTACCCGGATTCGAACCGGGGTTGTCCGGATCAAAACCGAAAGTGATAACCACTACAC
TATAGGACCGACAATTCATGTTAAATCCACTTTTTTTAGGCCTTTATACGTTACTTTTAC
TAGAAATGATTATAATGCACGCACACACAATACACACATAGCGTTGGAATTGAAATCAAT
TTGAGAAATGGGTGAATTTTGAGATAATTGTTGGGATTCCATTGTTGATAAAGGCTATAA
TATCAGGTGTACAGAATATACTAGAAGTTCTCCTCGAGGATATAGGAATCCCAAAATGGA
ATCTATATTTCTATATACTAATATTACGATTATTCCTCATTCCGCTTTATATGTTTCATT
ATCCTATTACATTATCAATCCTTGCACTTCAGCTTCCATTACAGTTGATGACTGTTTCTC
AATCTTTACGTCATCATCTAACACAGTATATGATAATATATTGATACTATAACTATCGTC
TATCAACTAATAGTTATATTATCAATATATTATCATATACGGTGTTAAGATGATGACATA
AGTTATGAGAAGCTGTCATCGAAGTTAGAGGAAGCTGAAGTGCAAGGATTGATAATGTAA
TAGGATAATGAAACATATAAAACAGAATGAGGAATAATCGTAATATTAGGATATAGAAAT
ATAGATTCCATTATGGGGATTCCATATCCTCGAGGAGAACTTCTAGTATATTCTGTATAC
CTAATATTATAGCCTTTATCAACAATGGAATCCCAACAATTATCTCAACATTCACCCATT
TCTCATGGTAGCGCCTGTGCTTCGGTTACTTCTAAAGAAGTCCAAACAACTCAAGATCCG
TTAGACATTTCAGCTTCCAAAACAGAAGAATGTGAGAAGGTTTTCACTCAGGCTAATTCT
CAACAGCCAACAACACCTCCCTCAGCTGCTGTTCCAGAGAACCATCATCATGCCTCTCCT
CAAGCTGCTCAAGTACCATTGCCACAAAATGGGCCGTACCCACAGCAGCGAATGATGACT
CCCCAACAAGCCAATATTTCTGGTTGGCTTGTATACGGGCAACCATCTTTAATGCCGTAT
CCACCTTATCAAATGTCACCTATGTACGCTCCACCTGGAGCACAATCACAGTTTACACAA
TATCCACAATATGTTGGAACACATTTGAACACCCCGTCACCTGAGTCAGGTAATTCATTT
CCTGATTCATCCTCAGCAAAGTCTAATATGACATCCACTAATCAACATGTCAGACCACCG
CCAATCTTAACCTCACCTAATGACTTTCTAAATTGGGTTAAAATATACATCAAATTTTTA
CAAAATTCGAATCTCGGTGATATTATTCCGACAGCAACAAGAAAAGCCGTACGTCAGATG
ACTGATGACGAACTCACCTTCTTATGTCACACCTTTCAACTATTTGCTCTATCTCAATTC
TTACCCACCTGGGTTAAAGACATCTTATCTGTTGATTATACAGATATCATGAAAATTCTT
TCCAAAAGCATTAACAAAATGCAGTCTGATACTCAAGAAGTAAATGACATTACGACCCTA
ACAAATTTGCATTATAATGGAAGTACACCTGCAGATGCATTTGAAGCAGAAGTCACAAAC
ATTCTTGACAGACTAAAAAACAATGGCATTCCTATCAATAACAAGGTAGCATGCCAATTC
ATTATGAGAGGTCTATCTGGCGAATACAAATTTTTACGCTACGCACGTCATCGATATATA
CATATGACAGTTGCTGATCTGTTTTCAGACATACATTCTATGTATGAAGAACAACAGGAA
TCAAAACGTAATAAATCTACTTATAGGAGAAGTCCGAGTGATGAGAAGAAAGACTCTCGC
ACCTATACGAATACAACCAAACCCAAATCCATAACTCGGAATTCCCAAAAACCAAATAAT
TCACAATCAAGAACAGCCAGGGCTCATAACGTATCCACATCTAATAACTTTCCCGGCCCT
GATAACGATCTCATAAGAGGATCAACTACTGAACCGATTCAATTGAAGAATAAACACGAC
CTTCACCTTAGGCCAGGAACTTACTGAATCTACGGTGAATCACACTAATCATTCTGATGA
TGAACTCCCTGGACACCTCCTTCTCGATTCAGGAGCATCACGAACCCTTATAAGATCTGC
TCATCACATACACTCAGCATCATCTAATCCTGACATAAACGTAGTTGATGCTCAAAAAAG
AAATATACCAATTAACGCTATTGGTGACCTACAATTTCACTTCCAGGACAACACCAAAAC
ATCAATAAAGGTATTGCACACTCCTAACATAGCCTATGACTTACTCAGTTTGAATGAATT
GGCTGCAGTAGATATCACAGCATGCTTTACCAAAAACGTCTTAGAACGAGCTGACGGCAC
TGTACTTGCGCCTATCGTAAAATATGGAGACTTTTACTGGGTATCTAAAAAGTACTTGCT
TCCTTCAAATATCTCCGTACCCACCATCAATAATGCCCATACAAATGAAAGTACACGCAA
GTATCCTTATCCTTTCATTCATCGAATGCTTGCGCATGCCAATGCACAGACAATTCGATA
CTCACTTAAAAATAACACCATCACGTATTTTAACGAATCAGATGTCGACTGGTCTAGTGC
TGTTGACTATCAATGTCCTGATTGTTTAATCGGCAAAAGCACCAAACACAGACATATCAA
AGGTTCACGACTAAAATACCAAAATTCATACGAACCCTTTCAATACCTACATACTGACAT
ATTTGGTCCAGTTCACAACCTACCAAAGAGTGCACCATCCTATTTCATCTCATTTACTGA
TGAGACAACAAAATTCCGTTGGGTTTATCCATTACACGACCGTCGCGAGGACTCTATCCT
CGATGTTTTTACTACGATACTAGCTTTTATTAAAAACCAGTTTCAGGCCAGTGTCTTGGT
TATACAAATGGACCGTGGTTCTGAGTATACTAACAGAACTCTCCATAAATTCCTTGAAAA
AAATGGTATAACTCCATGCTATACAACCACAGCGAATTCCCGAGCACATGGAGTCGCTGA
ACGGCTGAACCGTTGATAAAAACTACACGTTCACCTTCTTTCCTGTAGAGGGAAAATAAC
AATATGTATAAGCCTTCTCCGATATCAAAAAACTGTAAGCGCTTCAAAAGTACTAAAGTG
TATATCTTAAGAGCATCGCTGGCTCCACTCTAACACATCAACAAAAAATATCAATGTTGA
TTTATTAGAGTAAAAATAAAAAGAGGTCCTACCCGGATTCGAACCGGGGTTGTCCGGATC
AAAACCGAAAGTGATAACCACTACACTATAGGACCGACAATTCATGTTAAATCCACTTTT
TTTAGGCCTTTATACGTTACTTTTACTAGAAATGATTATAATGCACGCACACACAATACA
CACATAGCGTTGGAATTGAAATCAATTTGAGAAATGGGTGAATTTTGAGATAATTGTTGG
GATTCCATTGTTGATAAAGGCTATAATATCAGGTGTACAGAATATACTAGAAGTTCTCCT
CGAGGATATAGGAATCCCAAAATGGAATCTATATTTCTATATACTAATATTACGATTATT
CCTCATTCCGCTTTATATGTTTCATTATCCTATTACATTATCAATCCTTGCACTTCAGCT
TCCATTACAGTTGATGACTGTTTCTCAATCTTTACGTCATCATCTAACACAGTATATGAT
AATATATTGATACTATAACTATTAGTTGATAGACGATAATGGATTTTTATTCCAACAACT
AGTAAGGTTGGTACACTCGGGTATCTCATCGAGCACTCCGTCCGCAGCGTATTCCGCAAT
GATCCTGGCAGCTTCCTCTACCATAGTGTCGTTAGTAAAGAATTGTAGAGTTTCAAGGAC
GCCGTGGTATGGCACCGACAAGAAGAAGCTAGATAACTCATCACCGTCTAAGTTGGATAG
GTCATCAAACCTATCGTTCAGAGCACTGTCTATCGTACTGTTGATGTCGCTAACGAATAA
GTACTTGTTTGGCGTATATGCAGAGATACAACTGCCTGTTTCAATGGTCTGGTTAAAGGC
GTAGTAGTTAAATAGCAAACTGTCGCCCTTAGTCCATCTATCAGTACTGGCACCGATCAC
GCCAGTAACTAATAATATACTAGAAAAAATAATAGAAGTATACATTCTGAGCGGGTTGCG
TGTAGTTCTTCGTATTTTCTCCCTTATTAGATGACTGCCGTACTCAACTGCAATGTAGTG
GTTTACCGAACCATTTATGGTTCTCGGCAATCGAATTTTCTACTATTGTGAAAAATTCAC
TAGCTTCACCTAAAAGCAAAAAATCTCAAAATTCTCAATATTCACATAGTCTAAAGTACC
GATGGCAACCAACATATATAAACAGTAGTATTTTACGAAGCTGAATTGCAAGATTAGTGA
GAGGAGAATAACCGGATAATTTTTTTGGATTACGTTATTGTTAAAGGCTATAATGTTAGG
TGAAACAGAATGTCCTAGAAGTTTTTTTCTTTCATGTTAAATTTATTGATTCTTGCGCTT
CAGCTTTTATAAAACATAAGAACTGTTTCTTCACGTTAACTTCTTGTGCCACATATAATG
ATGTACTAGTAATATGGGTACTATTTGGCAGATGATATTTGATTTTTATTCAAGACGGTT
ACTGTTTCTACGATTGATATTTTCATTCCTGGATATCATCTTGCCAGATCACTTACAATT
TAGGCCGCGCCTGAATTGAAGAGTACTTCAATACGTAGTGTACTGTCCAAACTCTCTTCC
AAATTTTTAATATTTAGCTGGGGTTGGGTAACAAGTGATCAAGGGAAAAAGTGAACATTT
TAAGAAGAACAATAAAATAGCAAGAGATGGAATGGTAATGCTTGGCTCTCGAGAAGAGTA
GCATAAAACGAGACTTGTTTAAAACAGGATATGACATACTTCAATTCAGCTTTCCCTATC
AGCCGCTCAAGCAGTTATATAGGTGTGTTGCCGGAGTAATTTGGCGGAGGCCAACAGTGG
CTAGGCGGCAACGCCTGGAACACGCGCTTAAAAGTTCTGGAAGGTTCGCGAATTGAGAAC
TGCCCAGGGGCGAATACAGGGGCGGCCTTGGCGGCAGGGGGGAGGCCTCTGTGAAGTTAG
TTATATAAGACTTGCTGTCATCCTTTTTTTGATCCCGGCAGGAACTATCCCTTATTCTCA
TACACACGGTCAAGAAGTATAATTATACATAACATAGGGATACGTTCAGGCAATTGTCCA
CATCCCACACAAATTAAGATCATACCAAGCCGAAGCAATGAGTTTTTATCAACCATCCCT
ATCTCTTTATGACGTTTTGAACGCATTATCCAACCAAACTGGCCAGAGAGGGCAGCAAGG
ATATCCTCGCCAACCACAAAGGCCACAGAGATACCATCCCCATTATGGACAAGTGCACGT
TGGCGGGCATCATCCTCGTCATCATCCATTGTATAGCAGATACAATGGTGTTCCTAATAC
CTATTACTACCAGTTCCCTGGACAAGCCTATTACTATAGTCCTGAATACGGTTATGATGA
CGAGGATGGTGAAGAAGAGGACCAAGACGAAGATATGGTGGGTGACAGCGGCACTACAAG
ACAGGAAGATGGTGGCGAGGACAGCAACTCGAGAAGATATCCATCATACTACCATTGTAA
TACTGCCAGGAATAATAGGACCAACCAACAGGCAAACAGTTTAAACGACTTATTAACCGC
GTTAATAGGTGTTCCACCATATGAAGGCACTGAACCAGAAATTGAAGCAAATACCGAGCA
GGAGGGCGAAAAGGGAGAAGAAAAGGATAAGAAGGATAAGTCTGAAGCACCCAAAGAGGA
AGCTGGCGAAACCAACAAAGAAAAACCTTTGAATCAGCCGGAGGAATCGTCGAGACCACC
ATTAGCCAAAAAATCTTCATCGTTCGCTCACCTACAAGCGCCTTCCCCAATACCTGACCC
GTTACAAGTATCCAAGCCTGAAACGAGAATGGACTTACCATTTTCACCAGAAGTGAATGT
CTATGATACCGAGGACACTTACGTAGTTGTTCTTGCGTTACCAGGCGCTAACTCTAGGGC
TTTCCACATTGATTACCATCCATCTTCTCATGAGATGCTCATCAAGGGTAAGATCGAAGA
CAGAGTGGGCATTGATGAAAAATTCTTGAAGATCACGGAACTAAAATATGGTGCGTTTGA
GAGAACCGTTAAATTCCCCGTGCTGCCACGCATTAAGGACGAAGAAATTAAAGCTACTTA
CAACAACGGTCTACTACAAATTAAAGTGCCTAAAATTGTCAATGACACTGAAAAGCCGAA
GCCAAAAAAGAGGATCGCCATTGAGGAAATACCCGACGAAGAATTGGAGTTTGAAGAAAA
TCCCAACCCTACGGTAGAAAATTGAATATCGTATCTGTTTATACACACATACATACATTT
ATATTTATAATAAGCGTTAAAATTTCGGCAGAATATCTGTCAACCACACAAAAATCATAC
AACGAATGGTATATGCTTCATTTCTTTGTTTCGCATTAGCTGCGCTATTTGACTCAAATT
ATTATTTTTTTACGAGGACGACGCGTCACAGTGTTCGAGTCTGTGTCATTTCTTTTGTAA
TTCTCTTAAACCACTTCATAAAGTTGTGAAGTTCATAGCAAAATTCTTCCGCAAAAAGAT
GAATCTTAGTTCTCAGCCCACCAAAAGAGGTACATGCTAAGATCATACAGAAGTTATTGT
CACATCTTACCATGCTCTTAAATGTACATTACAACCGGGTATTATATCTTACATCATCGT
ATAATATGATCTTTCTTTATGGAGAAAATTTTTTTTTTTCACTCGACCAAAGCTCCCATT
GCTTCTGAAGAGTGTAGTGTATATTGGTACATCCTCTCTTGAAAGACTCCATTGTACGGT
AACAAAAAGCGGTTTCTTCATCGACTTGCTCGGAATAACATCTATATCTGCCCACTAGCA
ACAATGTCGGATTCAAACCAAGGCAACAATCAGCAAAACTACCAGCAATACAGCCAGAAC
GGTAACCAACAACAAGGTAACAACAGATACCAAGGTTATCAAGCTTACAATGCTCAAGCC
CAACCTGCAGGTGGGTACTACCAGAATTACCAAGGTTATTCTGGGTACCAACAAGGTGGC
TATCAACAGTACAATCCCGATGCCGGTTACCAGCAACAGTACAATCCTCAAGGAGGCTAT
CAACAGTACAATCCTCAAGGCGGTTATCAGCAGCAATTCAATCCACAAGGTGGCCGTGGA
AATTACAAAAACTTCAACTACAATAACAGTTTGCAAGGATATCAAGCTGGTTTCCAACCA
CAGTCTCAAGGTATGTCTTTGAACGACTTTCAAAAGCAACAAAAGCAGGCCGCTCCCAAA
CCAAAGAAGACTTTGAAGCTTGTCTCCAGTTCCGGTATCAAGTTGGCCAATGCTACCAAG
AAAGTTGACACAAAACCTGCCGAATCTGAAAAGAAAGAGGAAGAGAAGTCTGCTGAAACC
AAAGAACCAACTAAAGAGCCAACAAAGGTCGAAGAACCAGTTAAAAAGGAGGAGAAACCA
GTCCAGACTGAAGAAAAGAAGGAGGAAAAATCGGAACTTCCAAAGGTAGAAGACCTCAAA
ATCTCTGAATCAACAGATAATACCAACAATGCCAATGTTACCAGTGCTGATGCCTTGATC
AAGGAACAGGAAGAAGAAGTGGATGACGAAGTTGTTAACGATATGTTTGGTGGTAAAGAT
CACGTTTCTTTAATTTTCATGGGTCATGTTGATGCCGGTAAATCTACTATGGGTGGTAAT
CTACTATACTTGACTGGCTCTGTGGATAAGAGAACTATTGAGAAATATGAAAGAGAAGCC
AAGGATGCAGGCAGACAAGGTTGGTACTTGTCATGGGTCATGGATACCAACAAAGAAGAA
AGAAATGATGGTAAGACTATCGAAGTTGGTAAGGCCTACTTTGAAACTGAAAAAAGGCGT
TATACCATATTGGATGCTCCTGGTCATAAAATGTACGTTTCCGAGATGATCGGTGGTGCT
TCTCAAGCTGATGTTGGTGTTTTGGTCATTTCCGCCAGAAAGGGTGAGTACGAAACCGGT
TTTGAGAGAGGTGGTCAAACTCGTGAACACGCCCTATTGGCCAAGACCCAAGGTGTTAAT
AAGATGGTTGTCGTCGTAAATAAGATGGATGACCCAACCGTTAACTGGTCTAAGGAACGT
TACGACCAATGTGTGAGTAATGTCAGCAATTTCTTGAGAGCAATTGGTTACAACATTAAG
ACAGACGTTGTATTTATGCCAGTATCCGGTTACAGTGGTGCAAATTTGAAAGATCACGTA
GATCCAAAAGAATGCCCATGGTACACCGGCCCAACTCTGTTAGAATATCTGGATACAATG
AACCACGTCGACCGTCACATCAATGCTCCATTCATGTTGCCTATTGCCGCTAAGATGAAG
GATCTAGGTACCATCGTTGAAGGTAAAATTGAATCCGGTCATATCAAAAAGGGTCAATCC
ACCCTACTGATGCCTAACAAAACCGCTGTGGAAATTCAAAATATTTACAACGAAACTGAA
AATGAAGTTGATATGGCTATGTGTGGTGAGCAAGTTAAACTAAGAATCAAAGGTGTTGAA
GAAGAAGACATTTCACCAGGTTTTGTACTAACATCGCCAAAGAACCCTATCAAGAGTGTT
ACCAAGTTTGTAGCTCAAATTGCTATTGTAGAATTAAAATCTATCATAGCAGCCGGTTTT
TCATGTGTTATGCATGTTCATACAGCAATTGAAGAGGTACATATTGTTAAGTTATTGCAC
AAATTAGAAAAGGGTACCAACCGTAAGTCAAAGAAACCACCTGCTTTTGCTAAGAAGGGT
ATGAAGGTCATCGCTGTTTTAGAAACTGAAGCTCCAGTTTGTGTGGAAACTTACCAAGAT
TACCCTCAATTAGGTAGATTCACTTTGAGAGATCAAGGTACCACAATAGCAATTGGTAAA
ATTGTTAAAATTGCCGAGTAAATTTCTTGCAAACATAAGTAAATGCAAACACAATAATAC
CGATCATAAAGCATTTTCTTCTCTATTAAAAAACAAGGTTTAATAAAGCTGTTATATATA
TATATATATATATATATAGACGTATAATTAGTTTAGTTCTTTTTGTACCATATACCATAA
ACAAGGTAAACTTCACCTCTCAATATATCTAGAATTTCATAAAAATATCTAGCAAGGTTT
CAACTCCTTCAATCACGTTTTCATCATAACCCTTCCCCGGCGTTATTTCAGAATGTGCAA
AATCTATTAGTGACATGGAACTCAAAGAACCAGTTGTTTTTTTGTTCTTTGGTCCTTCGC
TGCTTCCCTCGGCATCATCATCATCATCATCATTATCATCATTATCATCATCGTCGTCAT
CATCGTCTATAAAATCATCTCGCATAAGTTTGTCAACATCATTTAGTAATTCCCATCGCT
CCGGGTCTCCTTCGTAAATAAACAAAAGACTACTTGATATCATTCTAACTTCTTCTTCTA
GCATAGTATTATAAAACAACTGCAATCTTTTCAAAAATGTTTTCTTCAGTTGATGCTTTC
TCGCATCCGACAGATGAGGATTGTTAAAATAAAGTTCAATTGCATCTGAAACATTTTGAT
CGGTTCTTGAACGACCATACAGTTTGTTTATAAAGATATAATCACTGTCTGCTTCTTCTT
CGTAATATTCGAGCGAAAGCTGATTCAGCACAGAGGGATTTTTCTGTATTTTCATGCCAC
ATATCCTGAAACCCAAAGATCCTGAAGTCGTCGTCTCACTGACTCTTTTCATTCTCTCTC
TTTTTTCCAATGATGCCTTCGAATCATACAAAGTTTTGCCTAATTTTATATCAAGTATAT
TAGGTTTACTAAATCCATATAGTAGATTTTCTAAAACGAGGTATTGCTTGGACTTCTCAG
ACTTTACAGGTATTGAATCAAGATTATCAGTGGAATCACTTAACCGCTCATCTATCTTCA
GAAGCGCAGCATCGCCACTTTGCTCGATTTTTGCCCCTTCATTCAAGACTCCAAGATACG
TGGGCATCCAAGAGCACAAGGGAGCATCTCCATCAGCCGAAGACTTTCTTCGACTCACAT
CTCTCACTTGTATGGCTTTGTAGAATTCCAGTTCCTGCGGAAAGGCCGGTTTAAAGATGA
GCAATCCATCACCGTCTGTTAGAGTACCGTCGTGGCCAGCAGCTTTATGCTCTAAAACCC
TATAATTGTTTACCGTATCCATGTGAAAAAAAGTTTCTACTTAGGCACACGTATGCACAT
ATCCATGTAAGCTACTAATGGAAATTGCTTAACTGATTACTGGTAAAAAAGGGATCTCCA
ATGGCTTTATCTTATTCCATTTTGTCCCACCATTTGTATACAGTATAAAGACATTTTAGT
GAAATACTTAGTTACCCAGCCTACTTCTGAGAAATATTACCCGACTCGATTATCTACCAA
TTGGCTTCGAGAACGTGGTTTTTCACCATTTTTTTTCCCGCTTTTTTTTTCATCCGACCG
TTGTGGCGGAGAGAAGCTTCCGGAAGGGAATTCACTCAGATTCTCTCCAGTACCACGGGG
GGCAACTCTGCCTGGAACACTTTCTTCCTTCAAGAACTTAGCAAGAAGTACCAATTAGTC
CCAGCGGGCCCTCAGGGCTGGTCTACTGCCTTATACTCTAGGATGTACATCCTACCACAC
ACAACAAGCCTGTCACACCATGACTACAGATCCTTCTGTCAAATTGAAGTCCGCCAAAGA
CTCCCTCGTCTCCTCCCTCTTCGAGTTATCAAAAGCTGCTAATCAGACAGCCTCCTCTAT
TATTGATTTCTACAATGCCATCGGCGACGATGAAGAAGAGAAGATAGAGGCTTTCACCAC
TTTGACTGAGTCTTTGCAAACATTGACTTCTGGTGTAAACCACTTGCACGGCATCAGCTC
GGAGCTGGTTAACCCTATTGATGATGATAAAGATGCTATTATCGCTGCTCCAGTCAAGGC
TGTAAGAAGAAAGATCGAACGTGATCCAAATGCTCCAAAGAAGCCACTGACTGTTTTCTT
TGCTTACTCTGCGTACGTTCGTCAAGAACTTCGTGAAGACAGACAAAAGGCTGGCTTGCC
ACCTTTATCCTCAACTGAGATTACTCAAGAAATCTCCAAGAAATGGAAGGAATTGAGTGA
TAACGAAAAGGAAAAATGGAAGCAGGCTTACAACGTCGAGTTGGAGAATTACCAAAGAGA
GAAATCCAAATACTTAGAAGCAAAGAAAAACGGTACTCTACCACCAGCTTCCTTGGAAAA
CGGTCCAACTCATGCGCCGGTTCCAATTCCTTTCAGTTTACAGCACGCCGCTGAACCTCC
TGTGGAAAAGAGACCTCACGATGATGATGGATCTTCGGAAAAGAAGAAGAAGAAGAAGAA
GAAGGATAAGAAGAAGGACAAATCCAACTCTTCTATTTGATGGACGGACAAACTCGTTAC
TATTACTCTACTGTCTTTCTAAAATAAATATAATAATAAAAAAAGGAATAAAATATAGCA
GCATGGGCTCGCTTTGCCCATAGTGTATGCACATATATATATATGTATCTATCCCTCTCC
TCTTGTAACAGTATATCTTCCTTTTCATTTTCGTTGTGTATATGTATGTATATAGTTCTA
AATTTGCGATTATACCTTTTCAAACCTCTCAATGTTGTATTGTGCTAAAACTATGTACAT
TTTAGAGAAAAAGAAGGAAGCAAAACAAATACATAATATATACAGGGGGGCCGTTCTTTT
GTTTTTGAACATGTATTAAAGAGTGCTCAATAATTGATCTACAATATCAAATTTCTTCTT
TGGTGCATCTTCAGGACGTTTCCAGTGTTCAGGAAACTCATAATCCCGCTTCTTTTTACG
TAAACTCTTAGCTATAGTATGCCTTGTGTCAAGGGGAACATCGCTAAAATCGTCCTCCGT
CAAATCTTTTGACTCCGCTAACAGCCTTTGAAGAATATCATGCAAATAACGTGCATTTTG
TGATGCATGCTCAAATTTGTCACTAGACATTTTAAAAATATCTGTAGTATGATCATAACG
CGACCTGGCTAATATTCTGAACTTATGTAATGATTTTTCCTCCAGGCCCAATTCCTTGGT
TTTAACGCTTAATACAACCTTCCTCGAATTAGGATGCTCTTCGCCAACATAACTAGTGTA
TCTATAAGTGACCGGATGACTTTCTGGAGATGGTCTCTTGTATTCCTGGCGATATTGAGC
TAATAGCGGTAACTCATATGCGGCTAATCGATTATAGAACCTTTGTTCACGATGTTGGGC
AACCAATTCCTGAGCTTGCGATGGCAATTCATCAAACATAAACGGTCTAAGACTGTTATC
GCGATTCACGTTTCCACCTTTTATATCAATAGCGCCTTGTTCTCCTCTGTGATATAGCTT
TTTAATATCGTTAACAGGTACATTTGAGTACTCAGATGTGGTTAATAAGGCATTCAGTTC
GTCTTTGTTAGGTTTATACTCTGAACCCAATCTAGCCATTCTCTCCCAATATAACTCTAA
AATTCTTTGAGGAGGTAAACCCTTCCATTTTTCGGGATGCATATAGAGATCTGCTGAAAA
AGCTGGTCCTTCTCTCACAGTTTTAGCTTCATTACCAGCATCACTGTTCAAACATCTAGA
CATTGTCAAAACCCTTCTCTGGGTGCTCCACAAATTGCCCCGAGAGACTTTCCATAACCC
CAATGGTACTTTCATCTTCCTAAGAATAGTATTTTAGTAGTGTCAAATGTTTCGGTAACT
CTACTGCCTTGTTCACAGATCGAAATATACTCAGAATCAGTTACAGAAAAGGTCCCATTT
AGCGTAATTTCTTAGCGGAATTCATTAAAGAGCTCCGACGTGCAACGCGATAAAGGTTCG
CCGACGACAACAAAACAATGGCAGGCAGTCATTAAATGAACGCCATCAAATGAAATATTC
GTGGTAGCGATTACAATAAGGAAGTTGGAAAAACATAACAAAGACGGAGCGACGAGAAGT
ATTGGACAGGACATATGCCTAGACATGGAAGAAGAGGAAAACTGCCAAAAGGTGAGAAAC
TTCCTAAAAAGGAGGGAGGCGACAATACTCCGTCAAAGCTTTTATCGTCAATGCTTAAAA
CTTTAGATTTGACCTTCGAGCGTGATATTGGAATGCTCAATGGCAAAAGTGTTAGGTCCA
TACCCAATAAAAAAACTTTACTTGAATTGCAAAGTCAATTGGATAGTCTCAATGAAATAC
TGGGTACAATTGCCCGAGGTGATCAAGAGACCATTGAAGCGCTTCGGAAAATAAGAGACA
GTAAAAATGAGAAGCAAGCAAACGATGAAAAGCAGGAAACTTCAAATGCAGACGGGCAGC
ACGAAAGTTCTACTGCTGCTGAAGAAACGAATATAATTGATAAAGGGGTACAAAGCCCAC
CAAAACCTCCTCCTTCTAATGAAATCTCCGGCACAATTGAGAACGATGTAGAAAGCATCA
AACAAGCGGCTGATAATATGGCTAAAGAAGAAATTAATGAAGACAAAGATTTACAAGTTC
ATAGAGATCAACCCAGAGAAAAGAGGCCGTTCGATTCTGAAACTGAAAATAGGGCCACTG
AAAATGAAAACACACAGAGGCCAGACAATAAGAAGCAAAAAATTGACGTTGACAAAATGG
AAAACGATCCAACTGTTAAAAATCCAAAATCAGAATTTGTAGTATCGCAAACGTTACCAC
GAGCAGCAGCAGCACTCGGCTTATTCAATGAAGAGGGACTAGAAAGTACAGGAGAAGACT
TCCTAAAAAAAAAATACAATGTAGCTAGTTATCCAACAAATGATTTGAAAGATCTGTTAC
CAGGTGAATTACCGGATATGGACTTTTCGCATCCTAAACCAACCAACCAAATTCAATTCA
ATACCTTTCTAGCATTTGTGGAAAATTTTTTCAAAGATCTTAGTGATGACAACTTAAAGT
TTTTGAAGATGAAATATATTATACCCGATAGCTTGCAATTTGACAAAACTTATGACCCTG
AGGTAAACCCGTTTATTATACCGAAACTAGGCCCTTTGTACACAGATGTTTGGTTCAAAG
ATGAAAACGACAAAAATTCTGCCTATAAAAAACCTTCACCATATTCAAACGATGCATCTA
CTATACTACCAAAAAAAAGTGCCAACGAACTTGATGATAATGCTTTGGAATCGGACAGTA
TATCGTGTGGGCCCTTATTATCTAGGCTATTGAGTGCTGTATTAAAAGATGACAATGACA
AATCAGAATTGCAATCTTCTAAAATAATACGGGATGGCGGACTACCGAGAACCGGAGGGG
AAGACGATATACAATCGTTTAGAAACAACAACAATGATAGTGTAGACATGACATTATCTC
AGGAGAACGGGCCCAGTGTTCAAACACCTGACAGTGACATTGATGAGGAAGCATCTTTCC
AAACAAAACTGGCAGAAAATAAAGGCAGTAATGGCGGTACTACAAGTACGTTACCCCAAC
AAATTGGGTGGATAACAAATGGAATTAACCTGGACTATCCAACATTCGAAGAACGATTGA
AAAGAGAACTAAAGTATGTAGGGATATACATGAATTTGCCTAAGGATGAGAACAACCCTA
ACTCAGATGACCCCGATTGGGTCACCGGTAGAGAAGACGACGAAATAAGCGCAGAGTTAA
GAGAATTGCAAGGCACTTTAAAACAAGTGACCAAGAAAAACCAAAAGAGGAAAGCCCAAT
TGATTCCACTAGTGGAAAGACAACTAGCATGGCAGGAATACTCATCTATTTTAGAAGATT
TAGACAAACAAATCGACCAGGCTTATGTCAAACGTATTCGCGTACCCAAGAAAAGAAAGA
AGCATCATACAGCAGCTTCAAATAATGTGAACACAGGAACCACGTCTCAAATAGCACAAC
AAAAGGCTGCAAACTCAAGTTTAAAATCGCTTCTGGATAAGAGGCAAAGGTGGATTAATA
AGATTGGTCCATTGTTTGATAAACCTGAAATTATGAAGAGAATCCCCAATGAAAGCGTAT
TCAAGGACATGGACCAGGAAGAAGATGAGGATGAAGCCGATGTATTTGCACAAAACACTA
ATAAGGACGTGGAACTAAATTAAAATATACGAACTCTAAGGAAAAATACGTAGCATAATA
ACGCATATAACTAACAATTTGAATAACTATCCATAAAAAAAAAAAATAGTCACATAATAC
GAACATTAATATCCTTTTTTGTTACATTTTCTTCCATCTGAAATATTTGGAGGGGCAAAA
ACAATGAGATGACAGTTGAATGCATGAACTTCCGATCGCGGGCGTATAGGTAAAGTCAAT
TGAAGCAAGTGTGACGACATAAGTATCGTAATTTAGTGGTTGGATACATTAAAAAAAACA
AGTGGTATATATATAAGTAGTAGTAAGAAGTAAGCGATGTCTAGGGCTAAGAGAATTATG
AAAGAAATCCAAGCTGTGAAGGATGATCCTGCAGCTCACATTACTCTTGAATTTGTGAGT
GAATCTGATATCCACCATTTAAAAGGCACATTTTTGGGCCCACCTGGAACACCTTACGAG
GGTGGCAAATTTGTCGTGGATATCGAAGTACCTATGGAGTATCCATTCAAACCACCAAAG
ATGCAGTTCGACACAAAAGTATACCATCCAAATATATCATCAGTGACAGGTGCCATTTGT
TTAGATATTCTTAAGAATGCATGGTCGCCAGTGATAACACTAAAGTCTGCATTGATTTCG
CTACAGGCGCTACTACAATCTCCAGAGCCTAACGATCCTCAAGATGCAGAAGTAGCACAA
CACTATTTACGGGATAGAGAATCTTTTAATAAGACTGCTGCACTATGGACGAGGTTATAC
GCCAGTGAAACTTCCAATGGTCAAAAAGGCAATGTAGAGGAGTCTGATTTATATGGGATT
GACCACGATCTGATTGACGAGTTTGAATCTCAAGGTTTTGAAAAGGACAAGATTGTGGAA
GTGTTGAGACGATTAGGCGTCAAGTCCTTAGACCCCAATGACAACAACACAGCCAACCGT
ATCATCGAGGAATTGTTGAAGTGAATAGATAAAAAAAAAACGCACCAAGTAAGTAAGTAA
ATAAAGAATAAATAAACTATATGAGTAAAACACCAAGCGAGGATGTTTCATTGTGCATCC
GTGTTCTTGATGATCACATAACTGTAAAAGAATAATACGGCACGTTAAATGTTATTTTAG
AATATAAACACCTTATGTGCCATAAGCATTGAGCCAATCGCTGCTGTTTTTTTTATTCCG
GGGCACCTTCGGAAGAACACAGGCGCAATTTAGTTATATAAGGAGAAGCCCTCGAGCGAT
CAGGGGACCGACTGCGGATCGCTTTAAGGCAAAGATAGAAGGATAAATATTTGCTTTGGA
AGATAGTCGTATCTAATTTCCCATTCTGTTGTTTTCTTGATCTTTCCTACGCTTTTGACT
TTCTTCCTACGCGCTTTATAATAGCTATGATGTTGCCAAGATCCATGAAATTTATGACTG
GAAGGAGAATTTTCCATACTGCCACAGTAAGGGCCTTCCAGTCTACCGCTAAGAAGAGCT
TAACTATCCCATTTTTGCCCGTATTACCCCAGAAACCAGGTGGTGTTAGGGGCACTCCCA
ATGATGCCTACGTCCCCCCCCCTGAGAATAAATTAGAGGGCTCATACCACTGGTATATGG
AAAAAATCTTTGCCTTGTCCGTCGTTCCATTGGCTACGACGGCTATGCTGACAACCGGTC
CGTTATCCACTGCAGCTGATTCTTTCTTTTCTGTCATGCTTTTGGGATATTGTTACATGG
AATTTAACTCTTGTATCACCGATTATATTTCTGAAAGAGTTTATGGTGTTTGGCACAAGT
ACGCCATGTATATGTTGGGCCTTGGTTCTGCGGTCTCCCTTTTTGGAATCTATAAACTAG
AAACCGAGAATGATGGTGTTGTTGGTTTAGTAAAAAGTCTATGGGATTCTTCCGAGAAAG
ACAACAGTCAAAAGATTGAAGCCAAGAAGTAGATAAATCACCATGAATCATTTGTTCGGT
CATGTAACATGCACATCTATAGCAACGACGTGTCTCCTATCTTTTGCTTTTACCTTGTTT
TCCGCCGGTATATTCCTTTGCCATATTTACTAGTATTTATTTATTATTATTTATTCTTCT
ATTTTTCTTTTATTTATTTGTTACTTCCTAATATCGTCATTATTATGCTTTTTTCATATT
TGATTTACTCCAATATATTCTGTTTGAGCTTTGTTTCCCAGCTCCGAAGATTTTGAACTA
AATACTCTTTCGTCACTCGCGGATTTTCAATTATAGTCAGTTCCTTTTCGTGACAGTACA
CATCTCTACAGTCAAATCTTCTTGAAAATTTCATAGATTTACTGACTGAATCCATCTCTG
CTTTAAAAATATTCTGTAGCTGAATTAAATGGCTTTCGATGATACCATCGTCTTCAATTT
GACATTCTTCTTTAATTAACTCGTAACTTAACTCATTATATATTTCGCTTAATGTTACCA
ATGTTAATTTCTCCAGTTTTGATCGCATTAATGATGTTAGGATTATGTTTTCCGGTAGAT
CTTTAATGTTTCCAAAGGCAAATATTTCGAATAATTGTTGTTCATCGGGATCTTTAGTAT
TTAACCATTCTTCTTTGTAGTGATATTTGTAAGGATCTTCTAGCGATTTTATTGTTTCTT
CCCTCATTACCATTCTCTCTTATCTGTACTACGTAGGTCATCACTGTTATTGTTTTTTGT
TTCTTTGTTTACTATTGTCCGTAATATAAATACATATTAAAAAAGTTGATGATGAGTTGC
TCAATAATTTTCGCATTCCCTAAGATACAACGAACCAAAGGCAAGATAACAATAATATAA
GAAAAAGCAAACGCAAAAAGAGCCAGGGAAGTCAATATATACTGCACGGCTTTATTTCTA
TATGTGTAGATGCCTACCATTTTATACAACACCAATTCCAGTTTAATTACCAAGTACCGA
AGGCCAAATGCCTCAAATCAATATAAAGGCTTTCTGTCAAAAAAAGGACATACACGATTG
AATTCTAAATCGAGTGGAGATATTTGGGAGAAAGATTGTAATCATACGAAAAATTCTGGT
AATGATGTTTCGTTTGAGAGTGAATTTGAAAAAGATTCGGTTGAGTATCTAAGGGATTTA
TGTTTCTCTATATATCCAAATTCATTACATCAGAAAATCAGAAGCATAGAAGCTTTGCCA
GACCTACAGGTAAATACCTTTATTGCCTTAATTTTCCAAAATTTCGTTAAGTCTTGGTAT
GGTATCAAAATACCCACTGATGATTCCAAGTTTTTAACCGAACTATATAACTTAGTTCAA
GATTTAATAACATATTTGAAGAGTTCCAAAATCAATTACCATGCCCTTTTACTCGATTAT
ATTCCCCGCTTGCTTTCGTCTCACTTGAAAGCATTAAATGACTCATCTCAAAATAACGAT
TTAGTTTATGAACAGTACTGTAAGCTAACTTTGTATGATTCGAAACGATATCCAATGCTA
TTCATTGAAATCATACAAAGTAAAATGAGCACCAAATCTCTACTACAGAGAAGCTTTTTG
GATAGCTTTTTAAATGAACTTGTGTTCGGGCATATTTTTAATTCAATAGCGGAACCATAT
TATCTTCTGGAGGGCTTGAATAAAATATGCATAAGAATAAAGCTAAATTCTGCAGGAAAT
ACCAGAAACGAGGTGACTCATGGAAAGCCTAAATGCGATCCCTGGTTGTTTGTTTCCAAT
GTAAAGCACAAAATATTGCAAATGACCAGGCTTTTAGCTTATTCAACTTCAACAGAAGCA
GCAAATATGAACACTGCCGAAATTCAAGAAACAGCATTTCTACAAAGATATATTTTTACT
TTTTTCACCGATGATTTTTTCAAATTATCTATGAGGAAGCCATTCCTATTCTCAATATGC
AGAACGCTTCAGCATTGGATCTCTAAATCAAATGCGTTAAACAGGGTCATGTATAGAAAA
TTTGACAATATTGTTCAAACTAAAATTACCAGCCCTGTGACAATTGGCAACTTATTCTCA
TTATTACGACATTCTTTGTTTCCTAATGACAATATGATGGGGCCACCAAGAGTATTACCA
GTGGGTGATGCTTTTCTAGAGTTCAGAGAAGAGTGTATTTCCAATTTATGGGATGTTTGT
ATGACTTATAAACTTGATCATATCCTCGCTATCAAAAGGTCTGACATAGCGGATCTTATT
ATCTGCATATCGAAGAATAGGGATTGCAATAAACTGCTAATTTATAGAATTATTGACTGT
GTTATTGCGCAGTTGCCGTAGACTTCGTGATGTATAGAGTATTGTTGACAAATATTTGAT
GTTACCGAAATAGCACTCTTTGTAGCATTATTACCAATTTTTATACTATGAAGTAAGGTC
TTAGGAAGCAAGAACATTGTTAACAAATAGCTTTTATGACCTAATCATTAGCACTATTCA
TTGCCAAATATGCAAATATCTATTCCTTTTGCCCGAACAGGTAAAAGTGGTATTGCTTTT
ATGTTAAACGCGAAACTGCCGCCACTTCGCTTAAAAAAAAACACTGGCTGAAAAAGAACG
ATGCAGTTTAGTAACTAAAGTTTTTTCTAGCTCAGGCTTAGAGTTCGATAACAACAAGTC
ACATTCGAGTGCTCCACTTATAGCAATTTTTCTTTTGTGTATTGGTTTGCTCCTGTGTGC
TCAGGCTTTTCGTTTGTTGTGAGAGTATTGTTCTTATAACTATTCATTTTTTGAAAGAAT
TGGCGGCTAGCAATGTCGTACCCAGGGAAAGACAAGAATATTCCTGGAAGAATAATAGAG
GCCCTAGAAGACCTGCCTTTGAGTTATCTGGTTCCTAAGGATGGGTTAGCCGCGCTAGTA
AATGCCCCAATGCGGGTTTCTTTACCTTTTGACAAGACTATCTTTACCAGCGCTGATGAT
GGCAGAGATGTTAATATAAATGTTCTAGGTACAGCTAACAGCACTACTTCTTCCATAAAG
AATGAGGCCGAAAAAGAAAGGCTTGTTTTCAAAAGACCCAGTAATTTTACGTCATCAGCC
AATTCTGTTGATTATGTCCCAACTAACTTTTTGGAAGGATTATCACCGCTAGCGCAGAGT
GTTCTATCAACCCATAAAGGGTTGAATGATTCCATTAACATCGAGAAAAAAAGTGAAATA
GTAAGCAGACCGGAGGCAAAGCATAAGCTCGAAAGTGTGACTTCGAATGCTGGTAACTTG
AGTTTCAACGACAATTCTTCCAACAAGAAAACCAAAACTTCAACAGGTGTAACCATGACG
CAAGCGAATTTAGCGGAACAATATTTGAATGATCTTAAAAATATTTTAGATATTGTTGGA
TTTGACCAAAACTCTGCTGAAATTGGAAATATCGAGTACTGGCTCCAGTTGCCAAATAAA
AAATTCGTTTTAACTACAAACTGCTTAACCAAATTACAAATGACAATTAAAAATATTACC
GATAACCCACAGCTATCGAACTCAATCGAAATAACATGGCTTTTGAGATTGCTTGATGTG
ATGGTTTGTAATATAAAGTTCAGTAAAAGCTCTTTAAAGATGGGTTTAGATGATTCTATG
TTACGATATATTGCTTTGCTTTCTACAATTGTACTATTCAATATTTTTTTACTGGGTAAG
AATGACAGCAACTTACATCGGGAATCATACATCATGGAACCGCTGAATTTTTTAAGCGAC
TTGATAGAATCTCTAAAAATATTAACAATTGAATATGGTTCTTTGAAGATAGAATTTGAC
ACTTTCCAGGAGGCCCTAGAATTGCTACCGAAATACATACGTAATGGCCCATTTCTGGAT
GATAATGTCACGGCAAAGCTTGTGTACATCTTTAGCGACTTGCTGATGAATAATGACATT
GAAGCAACTACGAATATCCAATTTCAAAGTTTTTGGGATAATGTGAAGAGAATCAGCTCT
GATATTTTAGTTTCATTATTCGGTAGTTTTGATCAACAGAGAGGATTTATTATAGAAGAA
CTACTATCTCACATCGAAAAGCTTCCCACAAAGAGAATACAAAAAAAACTAAGAAAAGTT
GGTAACCAAAACATTTATATCACTGATTTTACCTTTACTTTAATGTCAATGTTAGAGAAT
ATTAATTGCTACTCCTTCTGTAATCAGATGAAGGATATTGCACCAGAGAATATTGACCTA
TTAAAGAACGAATACAAAAAGCAAGAAGAATTTCTTTTTAACATTGTTGAGCATATAAAT
GACACAATACTGGAAAGGTTTTTCAAGAACCCGTCCGCTTTAAGGTATGTAATTGACAAC
TTTGTCCAAGATCTATTATTGCTAATTTCCTCCCCTCAGTGGCCTGTAACAGAAAAAATA
CTAAGCTCTTTGTTAAAGAGACTTCTAAGTGTATACAGCCCATCCATGCAAGTTTCTGCA
AACATTGAAACAATATGTTTACAACTTATAGGGAATATTGGTTCTACAATTTTTGATATT
AAATGCTCAACTAGAGACCATGAAGATAACAACTTGATTAAAATGATTAATTACCCCGAA
ACTTTGCCGCATTTTTTTAAATCATTTGAAGAATGCATTGCATATAATGAAACGATCAAA
TGCCGTCGTTCTGCAACAAGATTCCTTTGGAATTTAAGGCTCGGTACGATCTTGAGATTA
GAAGAGTATACAAAGGATGCCAAAGAACAAACTATAACCGTTGACAATGAATTGAAAAAA
ATATTGGAGCAGATAAAAGATGGTGGACTTGGACCCGAATTAGAGAACAGAGAAGCAGAT
TTTAGTACGATTAAATTGGATTATTTTTCTATTTTGCACGCCTTTGAACTACTGAATCTA
TACGATCCATACTTGAAGTTGATATTATCACTTCTAGCCAAGGATAAAATCAAACTGAGA
TCGACTGCTATTAAATGTCTCTCGATGTTGGCTTCAAAAGACAAAGTGATACTTTCAAAC
CCAATGGTTAAAGAAACTATTCACCGGCGTTTAAACGACTCATCTGCATCTGTCAAGGAT
GCCATTCTAGATTTGGTCAGTATTAATTCTTCATACTTCGAATTTTATCAACAAATTAAC
AACAGCTATAACGATGATAGCATAATGGTAAGAAAACATGTGCTAAGAATTAATGAAAAA
ATGTACGACGAGACGAACGACATCGTCACGAAGGTATACGTAATAGCAAGAATCCTAATG
AAAATAGAAGACGAGGAGGACAATATAATTGATATGGCTAGGCTGATTTTATTAAATAGA
TGGATATTAAAGGTACATGAAGTATTGGACCAGCCCGAAAAGTTGAAAGAAATTTCTTCT
TCAGTCCTACTAGTAATGTCCCGTGTGGCTATAATGAATGAGAAATGCTCCCAACTTTTC
GACTTGTTTCTCAACTTTTATCTCCTAAACAAAGAAGCGCATTCAAAAGAAGCATACGAT
AAAATCACTCACGTTCTAACCATTCTTACCGACTTTTTGGTACAAAAAATTGTCGAGCTC
AACTCAGATGACACAAATGAAAAGAATTCGATTGTCGATAAACAAAATTTTTTAAACCTT
TTGGCGAAGTTTGCTGATTCTACTGTGTCATTTTTGACTAAAGACCACATTACAGCATTG
TATCCTTATATGGTATCGGACGAAAAATCTGACTTCCACTATTATATCTTGCAAGTCTTT
AGATGCACTTTTGAAAAATTGACCAACTTTAAACAGAAATTTTTGTATGACTTAGAGACG
ACCCTTTTGAGTAGGCTACCAAAGATGAATGTAAGAGAGATAGATGAAGCTATGCCTCTT
ATCTGGTCTGTTGCCACTCATCGTCATGATACTGCTAGAGTAGCTAAAGCATGTTCATCC
TGTCTTTCCCATTTACATCCATATATAAATAAGGCAAATAACGAGGAAGCTGCCATTGTA
GTTGACGGAAAATTGCAAAGGCTGATATATTTATCCACCGGTTTTGCCAGGTTCTGCTTT
CCTAAACCCTCCAATGATAAAATTGCATTTTTACAAGAAGGTGAAACCCTGTATGAACAT
ATTACCAAATGCCTACTTGTACTATCTAAAGACAAAATTACACACGTAATAAGAAGGGTT
GCTGTGAAAAATCTCACTAAATTATGTGGAAATCATCCAAAACTATTCAATTCAAGACAC
GTTCTACATTTACTGGACAAAGAATTTCAGAGCGATCAGCTAGATATTAAACTAGTAATT
CTAGAAAGTTTATATGATCTTTTTCTACTGGAAGAAAGGAAGTCAGTGAGAAACACTGGC
GTTAATAGCACTTTGTCTTCGAACTCCATTTTGAAAAAGAAATTACTGAAAACGAATAGG
GTAGAGTTTGCAAATGATGGAGTATGTTCAGCGTTGGCTACTAGATTTTTAGACAATATT
CTCCAACTATGTCTCCTACGTGATCTAAAGAATTCTCTCGTAGCTATTCGATTATTAAAG
TTGATTTTGAAATTTGGTTACACAAATCCCTCTCATTCAATTCCAACTGTAATTGCTTTA
TTTGCCTCTACTAGCCAGTATATTCGTCATGTCGCCTATGAGTTGTTAGAAGATCTTTTT
GAGAAATACGAAACGCTAGTATTCAGTAGTTTATCTCGAGGGGTTACAAAAGCTATACAT
TATTCTATTCATACAGATGAGAAGTATTATTACAAGCACGATCATTTTTTGTCTTTACTT
GAAAAATTATGTGGAACTGGAAAAAAAAATGGCCCAAAGTTCTTTAAAGTTCTGAAGAGA
ATCATGCAATCCTATTTAGATGATATCACCGATTTAACATCAACAAATAGTAGTGTTCAA
AAGTCCATTTTCGTTCTCTGCACTAACATTTCGAATATCACATTTGTTTCTCAGTACGAC
TTGGTGTCCCTACTCAAAACCATTGATTTAACTACAGATAGATTAAAAGAGGTTATCATG
GATGAAATAGGTGACAATGTTTCATCGCTATCCGTATCAGAAGAAAAGCTCAGTGGAATA
ATTTTAATACAGTTAAGCTTACAGGATTTGGGTACTTATCTACTGCACTTATACGGGTTA
AGGGATGATGTGCTTTTATTAGATATTGTAGAAGAATCAGAATTGAAGAACAAACAACTC
CCTGCAAAGAAGCCGGATATCAGTAAGTTTTCCGCACAGTTGGAGAATATTGAACAGTAT
TCATCAAATGGCAAGCTTCTTACATATTTTAGAAAACACGTGAAGGATACGTAAATATAT
TGCACTTAAAATATACATAGTATTAATAATCATTTTGCATTTTCCATGCTGGTTTTTCAC
GCAGGTTTTGAGAAGCAACTATGAAATATTGAATTTCATTTACACCATCGCATTATATTA
GTTCAAACTAAACCTTTTTTTTCTTGCGGACAGGCAAAATATTAATACCTGAGTTAGTTT
TCATTCCATTGTGTGTTTTTACAAAGGTCTTTTCGTTACAAGAGGGCACTATTGCTAAGT
TTGGATTGATATTGTTAATAATAGCACCCACATTCTCAGAAGACCTTTGTGAAATCTGAG
ATGCAGTGCAAGATGAAATTGAACCTAAAGGCGCCTTCTCTGAAAGAGTTGGACTTATAG
ATGCAGCATTGTTCCTTAAGGCATTCATTTCTTTTGATTTGGCAGTCTCTGCCACAGATA
TTTCCTCCGCTTTAACATTCAGTTTCATAGACTTTTGTGTATCTTGCCTTATATCCCGAA
TGACTTCTGGTTCCACCTCCATCGTTAACGGGATGACTTCCCTTCTTCTTTTCACAGCAA
TTTGTGTTGATATTCGAGGAGCTTTCTTGAATTTTTTTGGATTTGTGGGAACTTTGTTTT
TCCATGAATTTCTCTCTTTGGTGGAGGTTTTAATCAAATACGGTTTTCGGAGCGGCTCAG
CTACGATAGCAAACCGTGTCATTCCCTTTTGTGATTGATGATCGCTCAGCAGTACTATAA
TGGAACCACCGCATTGCTGCTCTCTCTTCTTTAGGCGTCTCTCCCTTATTTCCTCAACGG
TTATTTTTTCTTCTTCTTCGTCAGAGGAGCTTGCGTAATCTGGAATAAAAGTTCGATCGA
TTCGAGTATATATCTTGGGCCAATCTTTGCCACTAACCAATTTCAACAATGAATCACTTG
AGGCTGGCCTTCTAGCTAAATTGCGGCTTTTTTTTTTCATAGATTCAAATTTATGTAACA
TTGAATCAATCAGCTCTTTAGTTTGGTAACGTTTAGTCTCCATTTCATTCTCGTCAGTGG
GGTCATTTATTTTAGTAACCTTTTGTAATGTTACTTCCCAATTCAACATACCCAGTCTGT
CTGAAATTAATGAAAGCCTGTCTGCTTCATTTTCACCATTTACGATGTCCGATTGAATCA
TTCTATTTTCTTGCTTCAACATTTTCTTGTGGTAAGGCTGATACGTGCTATCAGGAAGCA
AATCATCAGTTGGTTTTCTAATATTCTGGCTCAATTCATGATGTTCAATTTCTAGTGTCA
TCTTTGTAATTGTCTCTCTCTTTTTCTTGATCTCATCATCGACATTACTCATGAACGGCG
ACTTCATCACAGGTTTCTGACAACGCGTTTCGTCAACATGCTCATCTACAGTAAAGCAGG
ACTTAGATTTCCTTAGATGTCCAGCATTTGGGTTTATCCTGCTGACTAATCTTAACTTCT
TTTTAGGGTTAATTTCGTATTCTTCTGTATCAAAATCGAATTTTTCAAATTCTCCATGAC
TATTTTTAATCTCAGACCTCAGCAATCTCTCAGAAGTATTATTTGCTTCTTCTATTGATT
GAAAAATACCCATTGATGAACTCTCATATGCTTTTAATGCTGTAGAAATTTTCGGTTTTC
CTTTTTAATCATATATGACTTTTGCTATGTATGACCTTGCTACTTTTTATTTTGAGATCG
CTGAATCCAACTCGCGGGTTAGATTTTCTTATTTTTAAAAATGTAGAACGAACGATTATG
GAAACAACAATAACCAAAAAGAAAGGGAAAACAGTACCGCTTCTACTAATCTGTTGGATA
CATTAGACAATAAGCTCTAGGAAGCATGGTATATCGTAACAGGTCAAAGAGCGTTTTATC
TACACACAGCAAGAAGAGCGACGATAAGGCCCACTATAAATCACGTTCGAAAAAGAAATC
AAAAAGCAGGAGCAAGAAGAGGTTAAGAATCTACTGGAGATACATATCTATTGTATGGAT
CTTATGGTTAGGATTAATATCTTATTATGAATTAGTGGTTGTGAAGAGAGCAATGAAGAA
GTGCCAATGGTCGACTTGGGAGGATTGGCCTGAAGGCGCTGAAAGTCATAGGGTGGGTTT
ATTTGCAGACCCACAAATAATGGACGAATATTCATATCCTGGGAGGCCTCAAATAGTTAA
TTATTTTACAAGAGTGATTGTTGACCATTATCACAGGAGAAATTGGAAATATGTCCAGTA
TTACTTGGATCCTGATAGCAATTTTTTCCTAGGTGATCTATTTGATGGAGGGAGAAACTG
GGATGATACGCAATGGATTAAAGAGTACACACGATTCAACCAAATATTCCCCAAGAAGCC
ACTGAGAAGAACGGTCATGTCTTTACCAGGTAATCACGATATTGGTTTTGGAGACACAGT
TGTTGAATCGAGTTTACAGAGATTTTCTAGTTACTTTGGAGAAACTTCCTCCTCATTAGA
CGCTGGAAATCATACCTTTGTACTTTTAGATACAATTTCGCTTTCTGATAAAACAAATCC
GAATGTCTCGAGGATTCCTAGACAGTTTTTGGATAATTTTGCAATGGGTTCACATCCGCT
TCCTAGAATTCTTTTAACTCACGTTCCATTATGGAGGGATCCAGAACAGCAAACGTGCGG
TCAGCTACGTGAATCCAAAGAACCTTTTCCTATTCAGAAAGGGCACCAGTACCAGACAGT
TATAGAAAACGATATATCACAAGAAATTTTAACGAAAATTCAACCAGAAATATTATTTTC
CGGGGATGATCATGACCATTGTCAGATATCACACTCATATCCGTTTCAGGGGAAAACTAA
AAATGCTCAAGAAATTACAGTAAAGTCATGCGCAATGAACATGGGGATCAGTAAGCCTGC
TATTCAATTGCTCTCCTTATATAATCCTTCAGATTTGACAATGGTAAATGCCGGCGGAGA
GTATGCATTAAAAACTTACCAAACAGAGCTATGCTATATGCCAGATCCCTACAAGGCAAT
CAGAATGTACCTATGGGGATTATTATTCTCTGCTGCCTTTATCGCATACATGCATTTTTT
CCCAAAATCTTTTAATAATCGCGTAGCAACCATAATGAACAGAGTATTTACACGACCTGA
TGGTAACACCTCAGATTTGCCATTACCTACAAGTATTTCCAAATCGAAATCCAAAAAATC
ATTGACACATAGTAAATACGCTGTGAATGATACGCGTTCGATCAAACAATTTCTAGTTAA
TGCAATTGTCCTTTTTGTTTCTGTGATGCCCATTTTTATTTATTTTTATACTGTAGTCTA
GACAGAATTACTGCTATTCTCTTCCAGGATCAAAATGCTTTGAAGGGAAACGTCTGGCTA
TTTAATATATGCGAATACACCTTATATACAGACAATGAACAAGAGATATAAATTATACCG
GGTGTGGTATTACTATGCTCACCAAACAGTTTGCATAACCTCTACTGGATTTGCATTATG
TTTTGTGGTCCAAGCTAAAACTGCAGGACTGGGCGTAACACCAATTACTTCACTATACGG
GGACAAAAAAGAACACCTAGGTAAGTTGTTGGTTCCTTTAGTTTTATATCAAATTTAGCA
AGTCATGACGGCAAATTTCTTTGTAAGCTTTGTTTAAAAGATGGATACAAAAGGACGACT
TTCCTTTCAATCTTTCGTTTTTGCTTTTTATTATTCCATAGCAATATAGTGATCATAGTA
GTGTAATTTTTAGAGTTTAAAAAACACGAAAGTAGGATGAAGTACAAAAGATTAACGAAA
ATACTCCATTCTCTTAACAACTCATACGTATATGAAGATTAAATTAATATGGAAGATAAA
TTAGACAGATACTACACAAATGTGCTTTCAAATGCTGAAAAGGATAAACACACAACTGTC
GATAGCGATGACAAAAGTAGTGGCGAGGAAAATTTGGATGAACTACTTAATGAATTGGAT
AGAGAATTAGACGAGGATCATGAATTTTTGAGTGCTTATCGGTCGGAGAGGCTACAACAA
ATATCAGATCATTTAAAACAGGTCAAGAAGAATGTTGAGGATGACGGATACGGTAGATTG
CAGTGCATTGAAAACGAGGCAGATGCTATCCAAATATGTACAAAGACTACTATGGTGGTC
ATACATTTTGAATTAGAAACATTCGGTAAGTGCCAGTATATGAATGAAAAACTGGAAAAC
TTGGCAAAGAGGTATCTAACCACGAGATTTATTAAAGTAAACGTCCAAACATGTCCATTT
TTGGTTAATAAACTGAATATTAAAGTACTTCCGTTTGTAGTTGGATACAGGAATGGCCTA
GAAAAAGTTCGCTACGTAGGATTTAGTAAACTGGGAAATGACCCTAATGGGTTTGATATT
AGGAGGCTAGAGCAATCTTTAGCCCATTCAGGTGTTATAGAAGACACATTCGAAATAAGA
AAGCATTCATCTGTGAATACGGAACGCTTCGCTTCTAGAAATCATGATAGAAGTGAAAGT
GATAGTGATTTAGATATTTGAATAAATAACCATTACCTCCCTACTAAAAATGACTCGATG
GTCTTTTAAGCCATACGCATGAGCGAAAATGGTTCCTCCTGTTCAAACTAAATCGGTTAT
TCGAGCGTACCGTTGAAAATTTAATAAAACGTTTTGGGGGATTTATAGAAAGTTAAATAC
GAAATATGCGTATAGTAATGTTTATACATGAAACTCAAAAATGCGACTGTGTTCCTTAAA
ATAATAAAAGTTGAGTACGAATAACGATGACTGAGAAAGGTAGTGTATATTGTATATAAA
ATTGGACCATCTTTGTAGTAAAGACAAAAAAACCAATAAATGCAGATAAACTTAGCAGAA
CTGACTCTAAATTTAACTTTCCTTGGATGATTTTTCATTGAGTTTTTGAGTAAGTTCTAG
GATTTGTTGCTTCAAGTCATCATTCTCAACCAATAAATGTGCTCTGTGAATTTCACTATC
CTTTAAAGAGTCCATAGTTTTTTTCAATTGAATACAAGATCTCGCGTAACCTTCTTTAAT
AAAATTGAAATTGAGCAGCAATTTATGAGTATTAATTATTCTTGCCTTCATTTCCGAAAT
TTGACTTATTGTAAACTCATTTGTGAACTTAGCAGGCTTCGTTGCAGATACAATGTCTTG
TCTTGCAGAATCTATTTTAGATGTTATATCAGTAATCATGGATTCTATTTTTAGGTGGGA
TTCATTAGCGTCGGATGAAGCTAACGAAGATGAAGGTGATAGGGATGCAGGGGATAACAT
GGGTTCATTTGTGGTTTTCAAAAGGGATTTTTTCTTCTTGATGGTGGGTTTATCTATCTT
ATAGTTCTTTTGTTCTTTATCAGGTTTATGTACGTTATTTTGGTTTGTACTTTTATCTAA
TGATGCCTTGCCAGTATAACCCTTTTTATGCCTATCGAGATCAATACCAACTAGGCTATC
ATTAGCACTTCTCTGCATTTCCAAAAGTGTGCTCGAATCGGTATTGTGTTCATCGTTAAA
TAGAGATTCCAATGTTAGGTGTTTCTGAGAAGCGATGTCGGAATCAAAAATATCAGTGCA
GTCTAAATTATCCATCATAACTTGTTCGAGATCCTTTCCCAAATCTAAACTCTGCCCATC
AATCTTTACTGTATCATCAAAATGATTATTTGCCTGAGTGAGCAGCCGATGCAACGTATG
TTCTATATTGGCATCATCTGTTAAATCTGTATTCGGATTGGACTGATTCGTGTTCATTAT
CTTCACGTTTTCCCTATCACAACCTTAGTGTAACTTGAACCAACAAAATTTAAGATGTCA
AAACTTCAATCAAGTATTGAGCTCTTCAATAGGGCACTAGCCCTCTGAAATTTTTCATTG
AAAATACCGTACCGCATGTTTTTTGGAAATTTTTCATCTCATCGCTAAAGTGGAAAAAAA
AATTCTAGAAACTGAAAAAAAAGAGAAAAAAAAATGACAGAAAATATTTGATTTATATCA
AGATGACACGAGTTTGCAAAAAGAGAAAGACACGCTATAAAAACTATTTTGGCAAATTAA
TCTATTCACTTATTTTTGAGTTTCTGAGTGTAGTTATATGCAAAGAGGCTATAAATCCTC
ATTTTTTTTTGAGAAAAAATGCTTGAGAAAAAATGCTTGAGAAAAGATGTATTTTTTTTT
ATTCGTTAGCATTTTTCCAGATATCGTTGAACATTGCTAGAATACTATCAAACCCGACTT
TCCCCTTCACCGCGTTATCACTAAAACGTTTAACGCCCCAGTTTTCTACTTTCTCACTGA
AGGTTTTGGTCGGAACACCAGACAGAAACTTTGCATCCTGCTTGAAAAGAGTCACATTCG
ATGGATTTTTCGGATGAGGAACATAACGTACGGTTTCGTAACACTTCAAAATATGCGGGA
AGGTCATATTGCAACTCCTCATAGTTAAAGATCTGTCCCTTCGATCAACGGTGGAGACCT
CTCGCACGTATGCTAAATTAGTGTTCCCCACTAAAATGGACATCCAGTGAGGGGTGTTCT
GACGTATGGTTATCAGCCGTTCTGTAAGAAGTACATCGCCATGTTCTTTGAGCTCTCGGC
GGAGCACATCGACTGCAATAACGTGTGTGGAGATCTTGTTTGGATATTTCATCCAGTTCG
CCGTGGTGACTTTCTCCCATGGGTAATCGAATTCATAAGATTTTTGAAATGATTTCATTA
TTAATATATAAGCTCGAGAGATATATGACTAATAGAAATATTTACTTGAACTTGTCGATT
AGAGAAAAGAAAATGCGTTGCTTGGACCGCAGATCCCACTTATTGTTTTCTTGCCAAATG
TGACAAGATCTATAGGTTTATGAACTTTCTTCGAAAATCTCATTACTTTTTTTGATAAAT
AAACGGGCCCCTTGCGGACAAAGCCCTGAAAATTGAAGATTTACGCAGTATCACGTAAAC
CCCAAAAAAAAAATACAATATCGGTTAAAGTGCTGTTTTAATTTAGAATATATGTTTTAC
TAATCTATTTATAATCAAGTATATGTGTAATTTGGCTTTTTCCCTTGCCTTGTGCTTAAC
CTAGTTTTGTTCAGGTGATTATTTTACCGGGCATTACCTCCTAATACCCATCCTCCCATG
TTATCCATATCATCTTCGCCGTATAAATCCAGGGTGACGGCTTTTTTATAAACGGGTTTG
GTGACTGTAGAATTAGAGTTTGAGTATTTCACTCCTTCAGTTGTTACATCTGTAAAGCCT
GCACTATCATTGTCATCATAGAGATTTAGATTGAAATTATTGGAATTTATACCAGTATTA
TTGTCGTTATCATTATCATTATAGTTATCATTGTCTGGGTGATTCGGTACTATTGTGCTA
TTAGTCGAATCGTTATCGTCCTCGCGTTCTTTGGGGATAGATCCAGACATGATTTGGTCT
TCTTCCTCGAGATTTAGTAACCTATGACTGGAATTGTTACTATTTTTAATGCTATTCGTC
ATCAACGCATCTGTAGGCGTTCTGGACTTGAAGTTTAGTGCCAAACCATTCTTTTCCATG
TTACCATTCATCAAGGTGCTAAAAAGGTTAACTGATGGTTGTCTTCTCAGTTCTTCAAAT
GACTTGTTGATCAAATTCTTCTCAAATAGCAAGTTACTGTTTGAATTATTTCTCATTAGT
AATGGAGATGCCTGTTGTGTATGCTGTGGAATTGGTGAATTCAAGAATTTTTGCTTCTTA
CTTGTGTCATTTAATAATTTGGAAAATGCGTTTGATACTGTAGACATGTCATTCAACGAG
GAGTTTGAACTACTTGCGCTTGTAGAGGGCGTAGATATTCGGGAAATAAATTCCGGAGGT
ATCAATCCATTACTAATAGAAGGAGCCAAGTTTCTGTTCATCAAAGATTTCCTTTTAATA
AGCGTTGCAGACGATAGGTTCTTTTTGTTGTTGATAGTGTCTGTCCCGTCAAAATCACCA
TCGTGCACGTAGACGTTAGTAAAATGGTTTGAAGAGTTCGATCTTTTAGGTGATGAAGCC
CCTGCAGAATCGGGTTGTTGGCTGTTTGGAAATTTCTGATTGAACGGCTTTTGCAGAGCA
GGGTCCATTAAACTCAAGGACCTAAACCTACCCCTTGTTTCCTTCGAATTTTTTGCCATA
GAATCTATTCCGGAGGATAACACGTCTGTGCTCGAACCAGAGCGGGACAAAATGCTTGGA
GCGTAAAAGCTCAAACCTTCATCGTCACTCTCATCGTCATCGTCATCATCGTCATCATCG
TCTTCATCATCATCATAGTTGTCTTCATTTCCACCTTCTTCATCATCGTAATTAAAGCCA
TATTCATCTGCGTATGAGGTTCTATCCTGCTCTTGTTCCCCTCGTTCTTTTGTATAATCG
TCATAATTATTATTGTTGTACAGGACAATTTCCTCATTCTTAGCACGGTCTTGCACTTCG
TTGATTTGGTTGTTTAACTCGTCATATACTAGTTCGTCGTTTGATGGTGTCTTTCCGTAG
GGGAAGGGAGAAGGCGATCTGGACATATTAGAACTAGAATAGGACTGTGAACGGGAATGT
GGATGCAGATGCGATTGTAAATGCAGTGCAGTTCCCGAAGGCTGCTTGCGTAGGTTGGAT
TCCTGACCAATAAGATTGTTGATTGACGTTGATGGGATAGTTGTGATGGATTCGTTCGTT
TTGAACATATGTGCCCTGTTGGATTTTCTGTTGATAGACAACGACCTAATTCTGACGGAC
TTGTCTTTATTGGAGGTTAAAGCCGAGTTTTGAAAATTCAACAACGACGAAGAGTTTCTT
TTCAAACTTGTGTTGCTCTGGTCGTCGCCCTTATCTTCGTTAACAGCATCTGAATATTCA
TGTAGCGCTTTTATTGATTCCTGGGAGATAAGGCTGGTGAGAGGGTGGTCTGACAACAAA
GTCAGCAGTGCTTTTACCCCCGTGTTATTCGTGACAATAACTATGGAATCCAAGACAGTC
TGGTCTTGCATGCTACCATTGCTCTGGTTTGAGCTGGTGAATTTCTCGTTCAACTTGGTG
TAGTACTCTTTGAACGGGAGTGACTTGGAGTTCTGGATTGTCTTAGTGAAAGAACCAATA
TTCTGCCAATTAATGATTTTTAAGTTAAGCAGTTCTGCGTTCAGGAAAGTAGAAAACCAC
TTGAGAGAGGTGGGAGAAACGTTGATCTGGAAACATAGGTTTAGTTTCTTTTGAACATAC
AAGTCTTTGAAAGAATTAAACAATTTTTCAACCAAAAATCTTATGGTCTCCACGTAACGT
AAAGACCCCGAAGACGACACCAGTACATTCAGATCAAACTTGTTTTCCGGTGTGCTGCGA
GAGCTGATCAGACTTTTCAACTCCTCCCAAAACTTATCGTTATCTTCCACAGTAGATGTG
TTGGAAAAACTTTGCGCGATCGAATTTCTAAGCCGATGCAGCTTAAACCGTTTATTCAGT
CTGGAAAGCTTGTTATGAGTCATCTCATCGTTGTAGTAGTCGATCGTAGGGATATCTATG
TAAAGTAGGATGTTAAGCTTCTTCAGCGAAGGGTACCGGTCCGCCAAAGACGCTTGTACC
ACTGTCTGCTGCATGTTGGAGTAAGTGATCAGAAACAGCGAGTCCTGTGACTTCACACTA
ACTTTTGGTGAAGTGGACTGGGCAAAGCAACGCTCATTAATGCTCGCGGCTGCTGCGTCC
GTACCGACAGTGTCCATCGTAGTGTAGGCTTCCCAAAATTTAGGATGTGATTAGTAATAG
TGGTTGATTGCGAGCTCCGGGATGCGAGGGAGAGCGTGTATGTGTACTTCAAGTTCGCCA
ACTTCTCTCTTAAATAGAAAAAGAAAAGAAGAAAAAGGAAACGAAAAAAAAAAAAAAGTA
GGGAAAAGCTGAGTGATGAAGATCCGGGCTGCCAAGATTGGGTTTGAAACGTGTAGTCAG
CTACAAACCAAAAATTAAAAGAACAATAGCAAAGAACCTTAGTAGGAAAACAATAAAATA
ATAGACACGACACCCGTAGAAAGATAGAACGGGACGAGGGGCCGGTTCAACAACTATCAT
ACTTTCTTGTTCAACAACGCGATTAACCCAAATAATAAAAAAGCTACGAGACAAGAACAG
ACGAGGCAATACGAGCAACGAGCGCAACGAGAACGGTAAGCATGGCAACGGCGCGCACAC
CCACGCCCCGCAACCGCACACCTCAGCTCAAAGTAACCCACTTTAACGTGACTGGACCTG
AGCTGTCTGACTCAGTCGTTTGCAAATAGGTTAACGTCGTCGCTTCTCCCTTTCGTGTAC
CGTATATCTTTCTTTAATTGCATTCCCTTGTTGTGATTATCGTTTCCCATTGCAGTGAGC
TTTCATTTTGGGGGCCCTGGGAGTAGGCTGTTTTTCGATAGAGTGAGAGGTGTGGGTTCT
GCGGCAGAATGGATACGGGCCGTGGATCACTGTTTACGGGAGTTTTGCTTTGGTGGCAAA
ATTTTCGCTCGGTGATGTGTTAGTAGTTGTTATTCTGGTAAGAAACGAACGAAAGACGGA
AAGGATTATGTATAACAGTGTATGTGTGCAGTGTGTGGAAAAGGTAAAGGTTAAGGGTGT
GGAAGCAGTGAGAAGCAGAAGATTATAATATAAGTAGAGTAGAAGCATGTCATTGCAATT
GCTGAATCCGAAGGCTGAATCGTTGAGAAGGGATGCGGCTTTGAAGGTTAACGTCACATC
TGCTGAGGGCTTACAATCCGTCCTAGAGACCAACTTGGGCCCTAAGGGCACGCTAAAGAT
GCTGGTGGATGGTGCTGGTAACATCAAGCTGACTAAGGACGGTAAAGTGTTGCTGACCGA
GATGCAGATCCAGTCGCCTACAGCGGTACTGATTGCTAGGGCAGCTGCCGCGCAGGATGA
AATCACGGGCGATGGGACCACGACGGTTGTGTGTCTTGTGGGTGAATTGCTTAGACAAGC
GCACCGTTTCATTCAAGAGGGCGTGCATCCGCGGATCATCACTGATGGGTTTGAGATTGC
GCGGAAGGAGTCCATGAAATTTTTGGACGAATTCAAGATCAGTAAGACGAACCTTTCCAA
TGATAGAGAGTTTCTTCTGCAAGTGGCCCGGTCGTCGCTGCTAACCAAGGTGGACGCTGA
CTTGACGGAGGTCTTGACGCCCATTGTAACGGATGCGGTGCTAAGCGTGTACGACGCGCA
GGCTGACAATTTGGATTTACACATGGTTGAGATCATGCAGATGCAGCACTTGTCTCCTAA
AGATACCACTTTTATTAAGGGTTTGGTATTGGACCACGGTGGTAGGCATCCTGACATGCC
CACCCGTGTGAAGAACGCGTATGTTTTGATTTTGAACGTATCTTTGGAATACGAGAAGAC
TGAAGTTAACTCTGGGTTCTTTTACAGTTCTGCGGACCAAAGGGACAAGTTGGCCGCTAG
TGAGAGGAAGTTTGTGGATGCCAAGTTGAAGAAGATCATCGACTTGAAAAACGAAGTTTG
CGGCATGGATCCAGACAAGGGTTTTGTTATCATTAACCAAAAAGGCATTGACCCCATGTC
TTTAGACGTGTTTGCCAAACACAACATCTTGGCTTTGAGAAGGGCCAAGAGACGTAACAT
GGAAAGATTGCAATTGGTCACTGGCGGTGAAGCTCAGAACTCTGTGGAAGACTTGTCGCC
TCAGATTCTTGGGTTTTCTGGCTTGGTCTACCAAGAAACCATAGGCGAGGAAAAATTCAC
ATACGTTACAGAAAACACTGACCCCAAGTCTTGCACCATCTTAATCAAGGGCTCCACACA
TTATGCCCTCGCTCAAACAAAGGATGCGGTGAGAGATGGTCTCAGAGCTGTGGCAAACGT
TCTCAAGGACAAAAACATCGTTCCAGGCGCTGGTGCGTTCTACATCGCCCTTTCGAGATA
CCTAAGATCTGCCAACATGAACAAGTTGGGTGCCAAGGGTAAAACAAAGACAGGTATTGA
GGCGTTCGCAGAAGCATTGCTGGTAATTCCAAAGACTTTGGTGAAGAACTCAGGATTCGA
CCCATTGGACGTGCTCGCAATGGTGGAGGACGAGTTGGATGACGCTCAGGATTCTGACGA
AACGAGATATGTTGGTGTGGACTTGAACATAGGTGATTCTTGCGACCCTACCATCGAGGG
TATTTGGGATTCCTACCGTGTACTAAGAAATGCTATTACCGGTGCTACAGGTATTGCCAG
CAACTTGTTATTATGCGATGAATTGTTAAGGGCAGGTAGATCCACTTTGAAAGAAACACC
ACAGTAATAAAAAATAATAATAATAATAATAATAACAAGAACAAGAACACGAATACTAGT
AGTAACAGTAATCAGATACAAAAATTCTATGTAACATATTTTTTCCAGTCACTATCATCA
TCATCATATTTTGTATATATACATTTATTATATAAAATATCATACCAATTTTTGCCAAAG
AACACCGTTTCCCTCTTCGCGTTGACCACAGTAATTGCAGAAACGACAAAAAAAAAACAA
AAAAAAGAAGCACCATTCTAACTCAGCCTTTAATAACCTGACATGATAACTTATAATAGT
CATTGCCAGTTGCTAAGTATCTTTGACCAAAAATCACAACATCATGGCTGTGGAGGAAAT
TGCGTCCCGCAAGGACATTAGTTTAAGAGATATGCAAATCTCTGCCATATTAAAAATGCT
GTTTTTAAATAAGGATTTGAACAACAACGACAACATCACCACCATCACAGACGATATTTT
TAACCAGCAGGAGATCATCTGGAAGGTGTTGATACTGGACATCAAGAGCACTGCTACCAT
ATCTTCTGTTCTCAGAGTCAATGACCTGCTGAAAGCTGGTATCACCGTTCATTCCCTGAT
TCAACAAGACAGATCTCCCTTGCCAGATGTCCCTGCCATATATTTCGTCTCCCCCACAAA
GGAAAACATTGACATTATAGTCAATGACTTGAAAAGCGACAAGTATTCTGAATTTTACAT
CAACTTTACCTCATCTCTGCCCAGAAACCTCCTGGAAGATTTGGCTCAACAAGTCTCCAT
CACGGGTAAATCTGATAAAATCAAACAAGTTTACGACCAATACCTGGACTTCATTGTAAC
TGAACCGGAACTGTTCTCACTAGAAATTTCAAACGCATACTTGACATTGAATGACCCGAA
AACCACAGAAGAGGAAATCACGGGCTTATGCGCCAACATCGCGGACGGTTTATTCAACAC
TGTCTTAACGACCAATTCTATCCCCATTATAAGAGCTGCTAAGGGTGGGCCTGCTGAGAT
CATCGCTGAGAAACTGGGTACAAAATTACGTGATTTCGTCATCAATACCAATTCCTCCTC
CACTTCCACTTTGCAGGGAAATGATTCTCTGGAAAGAGGAGTGTTGATTATTTTGGATAG
AAACATAGATTTTGCCTCCATGTTTTCACATTCGTGGATTTATCAGTGCATGGTCTTTGA
TATTTTCAAATTATCAAGAAACACCGTTACTATTCCACTTGAAAGTAAGGAAAACGGAAC
TGACAATACCACCGCAAAACCATTAGCCACAAAGAAATATGATATAGAGCCAAACGATTT
TTTCTGGATGGAAAACTCTCATTTGCCATTCCCAGAAGCTGCAGAGAACGTTGAAGCGGC
ATTGAATACGTACAAGGAGGAAGCCGCAGAAATTACTAGGAAAACTGGTGTTACCAACAT
ATCAGATTTGGACCCAAACTCGAATAATGATACGGTTCAAATTCAGGAAGTCGTAAAGAA
ACTGCCAGAATTAACAGCTAAGAAAAATACTATTGATACACATATGAATATTTTTGCTGC
ATTGTTGTCACAATTGGAAAGTAAAAGTCTTGATACTTTCTTTGAAGTTGAACAAGACCC
TGGTAGCACCAAAACAAGATCTAGGTTTTTGGATATACTAAAAGATGGTAAGACAAACAA
TCTTGAGGACAAACTGAGATCGTTTATTGTTCTTTACTTGACATCAACGACAGGCTTACC
AAAGGATTTTGTCCAAAATGTGGAAAACTATTTCAAGGAAAACGATTACGATATCAATGC
TTTAAAATATGTTTATAAGCTAAGAGAGTTCATGCAATTATCAAATATGTCGTTACAAAA
TAAATCTTTGGAAGATGGATCCGATTCCGCTTTCAAACCAAGCAACTTAACATTATCCGG
TATCTATGGCTTAACTGAAGGCAAATTACAAGGAGGTGTAGGAAGTTTAATATCAGGTAT
TAAGAAGTTACTGCCTGAAAAGAAAACCATCCCGATAACAAATGTTGTTGATGCGATAAT
GGACCCTTTAAACAGCTCTCAAAAAAATTTGGAGACTACTGACAGTTACCTATACATCGA
CCCAAAAATTACAAGGGGTTCCCATACCAGAAAGCCAAAAAGACAATCTTATAATAAGTC
ACTAGTGTTTGTAGTTGGTGGTGGTAACTACCTAGAATATCAAAACCTCCAAGAATGGGC
ACATTCCCAGTTGCATAATCCCAAAAAAGTCATGTATGGTAGCACAGCCATTACCACACC
AGCTGAATTCTTAAATGAGATTTCTCGCCTTGGTGCAAGTAATAGCAGCAACAACGATGC
ATAATTGGCATCTAGCCCCAATGACGATACACTAATATATATATATATCTATATATCTGC
AAGAAATAAGCGTGTGTAGTAAGTAAAAGGAAAAATAGAAATTTTGCTCAAAAATAACGG
TCCCATTTTGATACAATGTTTTTGGTTTAGTCATTTGCGTAATATTTATTTTTATTTATG
AAATGTGCTTTAGGCTTTCTCCACTGTTACAAATAATTTGCGGAAGTTTCTAAAATCTTT
GTTGACCTTTTGGCATCCAAAAACAGCAATTTGGCTTCATTAACGTCATTAACAACAATC
TCCTTACGATTGCTTGTTTGTGCTAGGATACCACATGGTGCCAATAATTGTAAAGCGTAA
CGTAACGAAGTTTCTGTACCCATCGTGGCTAAAAGGTCCAATGCGCTACTTTCTACTTGC
AATCTTTCAACGGTAGCTCTTCTCTCTATAATGGTACGGATCTCGTCCTTGTCATATGGT
AATGTACGAACAATTAACAATCTATCGATCAAATCAGGTGGCACACCATGTGGTGATATC
ACATCCTCAGTGCCACGGACTGTAGTCATGCCCCTATTAGAAGCCAATACAACAACGGGG
GCAATATTAGATTCAAGCGCTTTGTTCAAATACGTGAATATTTCAATGTCTAGCATATTA
ACTTCATCAATGAACAAAACACCTGGAATAAGTTCTGCGACACCTTGATCAATATATTTA
GCAACAACTTTATTCACCTCTTGTCTTAATTTCTCGGTTATTTCAGTCTTCTTAGGTTTG
AGCAACTGGCCCATCATTGATATGACATCTTGACCACCTTGTGGTCTTGCGTTTGCAACA
TCCAAATCGTGCAAGGTAACATCTTGTACAATTTCCTTCTTCTTATGCACTTCGCCTTTT
GGCAATGGTACGTATTCCTCAGTTTCCAAATCAAATTCAGTAGCGTATGCATCAGATCTG
CCAACTCGCTTAACTGCACCGGTGTTGGCCTCTATATAAATGACATCACCAATACTAACC
TTTTCTCTTTGAATACTTTCATATATCGTTGGGTCTAATCTTAGTGTCTTGGTACCCTTG
GCAGACTTGAGCCCGACAATTACATGTGAGATAGTTTTACCATATCCGCCCAACGGATTC
TCTGCGTCTTCAGGGGTTAGTTCTGTCACTTCACCCTCATAAACTTCCTTAGTTTCTTTG
ATTCTTAACCCAATTGCTCTTCTAAAATTTTCCATTAGGGTTTCTGTTTTTTTGACCTCC
ACGGAATATAATTCGCTACCAACAAGAGGACAGAATGGAACTTTTGGGCCTAACTCTTGT
GAAATGGCGAGAGCCAATGCTGTCTTACCTGTAGAAGGACCACCAGCTAATAGGATAGCT
CTACCTGACATTTTTTTAGCCTTGATTAAATCTACAATTACACCGCACGCTTCACGAGCT
TCTATTTGTCCAACAAACCCTCCTTCAACCCTCTTGGCCACACCACTTTCATCCAGACCT
AAACCTTTAATATGTGTATGTGCCGCAGTTCTCGTAACTGCACCAGAATTACTGCTGTTT
ACGCCAGGATTTTCTTTGACTTCACTGATAGCGACCATATTTACTCAATTATTTTAACGT
TCAAAATATTTAGGCCCAGAACTTAACAGCCTTCAATACGTACTCTTAAAAGTATCCATC
TCTTCTTCATCACCACGATGTATCTTTTGTTTTGCCATATTCTTCCTTGAACAAAATTGA
AAAATTTTAAAAAACCTCTCCATTACCCGCAGAGCACGTGAGCAAAAAATCAATTACGTT
TCCTAAAAGGGGAAAACAGCAACTTTAGTGACATGTTAGAATATTTAGCAAGCAAGGTTG
TGGAAAAGCTTAGGAATTACATACTTTAGAGCAACAACTGTATTTTAAAACTGTAAATAA
TACTAAGCGGAACCACAGAATGAAGCAAAAATTTGTACTACCGATCACCCCACCAAGTAC
GGTGGAAAAGAAGCCTCAAACAGAAAACCGTTGCAATGAGAATTTGAAGCCTAGAAGATT
GCTACCGCAATTAAAAAGAAGTGTCCGCAACAGGAAACCTAGACTGTCATATAGGCCTGA
GTTAAACTCTGTGTTTGATCTGGATGCGTACGTGGATTCGGCACACTTGTCCAAATCCCA
ACGCCATCATATGGACCGCGACGCCGGTTTTATTAGCTATGCTCTGAATTATAGCAAAAG
AATGGTTGTAGTCAGCGGAGCAGGTATATCTGTTGCCGCTGGTATACCGGATTTTAGATC
CAGTGAAGGGATTTTCTCTACTGTGAACGGCGGCTCTGGGAAAGATTTGTTTGACTACAA
TCGTGTGTATGGCGACGAATCAATGAGTTTGAAATTTAATCAGTTAATGGTGTCATTGTT
CAGATTATCCAAGAATTGCCAACCTACAAAATTTCATGAAATGCTCAATGAGTTTGCTAG
GGATGGCAGGCTATTGAGACTGTACACGCAGAATATTGACGGTTTAGATACACAATTACC
TCATTTATCAACTAATGTGCCTCTGGCGAAGCCAATACCCAGTACAGTACAATTACACGG
AAGCGTAAAACACATGGAATGTAATAAATGTTTGAATATCAAACCTTTTGACCCTGAACT
GTTCAAATGCGACGACAAATTTGATTCTCGGACTGAAATCATACCGTCATGTCCACAATG
TGAAGAATATGAAACAGTTAGAAAAATTGCAGGCTTAAGATCTACTGGTGTGGGCAAGTT
GCGTCCAAGAGTAATTTTATACAATGAGGTCCACCCTGAAGGTGATTTTATCGGTGAAAT
TGCCAATAATGACTTAAAGAAAAGAATTGATTGTTTGATTATTGTTGGAACGAGTTTGAA
GATTCCCGGAGTGAAAAATATTTGCAGGCAGTTTGCGGCCAAAGTCCATGCAAACAGGGG
TATTGTGTTATATTTAAACACCAGTATGCCGCCTAAGAATGTGCTAGACTCTTTGAAATT
TGTAGACCTAGTTGTACTGGGAGATTGTCAGCATGTTACCTCATTATTATAGAAAGTATT
TGTCCTACCAAAAAAGGTTGGAGATGAAATTAATGCATTTTTTCATTAGATATATATATA
TATATATATATATATTGTTTAAGTTACCATTTTGTATTTTTTTTCTTTGACCCTATGCAA
CCAACGCAGGTGGTGGAGGTATATCAGGGACGAGGCCTAGTTCAAACTTGTTTGCTCTGA
ATATTTTCAGCGTTTCCTCTGCGAGATCGGCCAATTCTAGAATACCGTCCTTTTCAGAAG
ATAACCCTTGAACAAATCTAATTTTTCCGGTGGCCGTATTAGCGTTGACATTAGTAGCAT
TCATCTGTTGTTGTCCAAATTCAAAAGAGGTTGCGTTACCATTGCTCTTCAAACTTATGT
TCGGATCTGTGTTTGACATTGTTTGCCCAAATGAAGGGTTAGATTGCGAGACGTTGTTGG
CATCGTTTTGTGGTGTAATTCCGAATGAAAATCCTTTATTACCAAAAGAAGATTGAAAGT
TGCCATTGGTATTTTTATTGAGGTTAGAAGCAGAACCAAAGGTGCCCCCAGAACCTCCGC
TAAAAGGAGATTGATTATTCGTCGTTCCGAATGCGCTACTGCCTACGTTATTGCTGTTGT
TAGCTTTGGAGGTTGTAATACCAAACGGCGAAGAACCAGCGCCTGCTCCGCTCTGTAGAT
TACTAAAAGGTGATTTGTTATTACTATTAGTTCCAAATGTGCCAAATGGGGATACTCCTG
TTCCACTGCTTGTACTTGTATTTTGAATAGTACCAAATGGCGACTGGGTATTAGTAGCTG
CGCCGAAAGTCGGTTTGCCAAACGCTGACGATGTAGATGATGCATTTTGTGATGCGTTTT
GTTGCAGAGAACCAAAAGGAGAAGTTGTGGTCAAGGGCGTGTTTGACGCAGCACCAAATG
CGGAGTTATTACTATTACTAACCGAACTAGAAGGGATAGCAGTTTTGTTCGCTCCAAAAG
CTGGTTGACCAAATGCAGAGCCCATTGAGCCAGGACTTTTACCAAAAGGATTACTTGTCG
CCGCCATAGCACCAAAACCTGTTGATCCAAATGACGGTGCTCCAAATGCTGACGTAGTAG
AAGGCGGATTAACATTGATGGGGGCGCTAGAACCAAATGCTGGTGCTCCAAATGCTGACG
GTTTAGCCGCATTACTGGTGTTCCCAAAAGCGCTAATTGACGTATTGCCAGTATTGCCTG
TATTGGTACCAAACTGGGGCATTCCAAATGCTGAAGTGGTGGTTCCTCCTGTCATTGTGT
TTGCTGTTCCAAAACTAGGTCTTCCAAATGCACTTCCTCCCATGTTATTGGTACTAGCAG
CATTATTTGTGAAAGGGTTGATACCACTTGTATTAGAAAGATTAGGCTTAGCACCCGACG
TGAATGGGTTACCGAAAGCTGACATTACAGTTGAGTCGTTGCTCGGGTCGAAATTTAATG
ATAGCTTGATGAGCTTTTGCGTTAAAGTACAACAGTTCAGTGTTATAGTACTTTAAACAT
TGTGCGCTCATCTATTGATTCACTATTTTTTTTCAAATACCTTGCACCCTCAGTCGGCGT
GTTTCTTGATATGCAGAATTAATATATTTCTAGATGTCAGTATATTAAAGTTAGCCCTTT
GAAACGTATTATGATGTCGTTACCTTCAGCGTCGTGGTTTAGGTTTCATGTCTTGTCCCT
TTCGCGAATACTTTTATTTCGAAGCTAATTTACTATATAAAGAAGGTTGAAATCGCATGA
TAAGCTAAACAGCGTAAATAGAATTGCCGGAACAAAATTCGTATAAGACATAATTTCCCT
CCAGGCCGTAGCCAGATTAATGCTCAGTACACTGTAAAGAATTTTTTGTTTATATTTAAG
ATAAGACAAGATGTCATTGATATTATTGCTAGATCACTAACAAATGGTATTTATTGATTT
TTCTTTCGCAGAGCGCCACTTTAACTAGGATTTAATCATAAAAAAAAAAGTGATTGACAC
TGTTATTCAGTTCTGGACTATCGTATAGACTATTTTCATTGTTAATAGGCTCAGCTGTTC
ATAAAATATGTGAAAATTTTTCAACGATTACCAAGCCCACGATTGTCTCGTTGGCAATAT
TCAGAATGAAGCCTTCGTAATATGGCTATGTCCGTGATCAATCGCCTAAGACACCCTTAC
TTTTCAAGTAAAGTCTCAAAAGCTTTCTTCCATCCGTTTAAATAAGAATTACAATGTTAG
AATTACTTTTCCTTTGAGAGGAGGAAGAGCGAAAGTAAGAATGGAGGTACCGGTCGTAAA
TAAGCATTGACGAATAAATATACCAGTAGGATCTTCGTATAATTATCATTTTAAGAGAAT
AGGAGAAGAAAAAAAATTTTTGGTTAATATTTATATACTAGGTATTTACACGTGAAAGTA
TTGAATCAAGATGGGGTCTGAAATACAGGCGTCTTAATAGAGGAATTGTTATTTAAAATA
CAACCCACATCTCTTGGTCCTCCTTTTTTATCTTTTCTAATATCTGTTGCTGTTTCTACT
GGAGTAATTATTTTTATCATTACTACGGGAGAATGAGCGTCTATTGTTGTTGCTGCGTCT
AAACGGTTCGTCATCGTAATCTCTATTTTGGCTCCTATTATTATAGTTTTTGTTGCCTCT
GAAAGAAATTTCTGAATCATCATCATAATCGTAGGACTTGTCATTTCCATCTCTACTACT
ATAGTCTCTAATTTCAAACATTGCCTTACCAATTGGACTACGGCTCAAACCTAATTTATC
TAAAAACCTTCTGGATACTGGAATCTTTAATTGAGGATCATTTAACAGTACACCATAAGT
GGAAGCAATTTCAGGAAGTATGCGCCTTTCAGAAAACCTGTATTCCTTGATACAGGATCT
GTAGGATGAGATTAAACTTATTACAATATCTGATATGTCTTCCGGTTCTTCGGTCACTGC
CTCTAGGACCTCAGATTTTATTTCTTCACTGGGCTCATATTTTTCTTGTTTGGCAATGAC
TATATTTTTTGCATCTTCCAATTCTCTAACAAATGGCAATTCATCTTTACAAATGAATAG
CACAGAAGATCCTTCTTTCCCACTTCTGGCTGTTCTACCAATTCTATGAATATAATTAGC
CAACTCAGATGGAACACCAATTTGCAAAACTTCGTGGACGTTTGGGAAATCCATACCACG
GGCTCCCACATCCGTACAAACCAAAATACCGGATTCATCTTTTTTGAATCTTTTAACTAA
ACTTGTTCTTTTATTTTGAGTAATTTTACCATGAAATTCCAAAATTGGTAAATCTTTCTT
AAATTCATTCTTTAAAATACTGCACAAAAAGGATGTGAATTTAACAGTTGGTGCAAAAAT
AATGGCTTTGTAATTAGAATCTCTTTCCTTTATTTGTTTCTTTATATGCTCCACAGCAGC
AAATATACTATTGGCAAACTTTTCGGAAATGACGACAGACTGATCAATTCTTTCATGTGC
TTCAGGTTCATTCTTATCTACTGTGTCTAAAAAGAGACATTCTTTTTTATTCATGATATT
ATTTGCCAATTTTTGTACTTTGTCGTCCAGAGTAGCAGAGAACAACAAAGTCTTGATGTT
ATCGGCTGATTTGGAGTTCTTTTCATTTAAAATACCAGAAATAGTTTCTAAATCATCCCT
GAATCCAATTTCTAGCAATCTGTCAGCTTCATCTAGCACTTTGTAATCTACGAACCTAAA
AAATTTGTTGGAGTATTTTTCCAAAACATCAATCAATCTCCCTGGAGTGGCAATTACAAT
GTTTGGTCTCAACTTATTCATTTTATTCATAGCTGCCCTGAAGTCAGTACCACCAACTAA
AGAGACACAAGCGTACTTTTTCAAGCCATAATTCATATCGTGGATTTTTTTCACCTCTGC
TTCGATTTGCAAGGCCAAATCTCTTGTTGGTGCGACAATGACAGCTTTTACCATATATTG
AGAATCGAACTTCGTATTTATCAAATGCTGGAAAATTGGAATCAAGAAGGCAAATGTCTT
ACCTGTACCGGTTTTAGCTCTTGCGATAACATCATGGTCTTCACTGGACAAGATTGGTTT
GATAGTCTTTTGCTGTACAGGAGTTAAACCAGGAAATTCCATCCTGGTAATAGCTTTATG
TATTTCTTTATCAAGGACTCCTTCCTCCAGTAAAGAGTCCAGCGTTACTTCTTTACTATT
ATCTTCTTTTGGGACGTGAATTAGTTTGGAAAAAGTGGTCTTATCAAAGTGCACTTCATC
ATCGTCTTCTCTAGACCTTCTCCTTGGGCGAGAATTGAAACGGGAGTTTCTATACCTGTT
ACTGTTGTTGTTTCTCTGATACCTACCAAAATTTCTTTGATCTCTGTTTCCATCATTGTA
TAATCTTCTTGAAACAGCCCAAGTAATATGGTTGCAATTCGAGAGAGCTGCTAATAAATT
TCTGCTTGCAAGAACAGGTGTGCGACCTTTTATCAATATAGAGGTCAACATTTATCAGCC
TAACGTGCAACTCTGGTATTTTCTTGCCACTCTGAGACACCATAGTGGCCATCAATACTT
CCCTTCTTTTTATAGGAAAATTTTATTCTTTCTATAATATCACTACAGACGGAGAATGAA
ACAGATGATGATTGAAGCATCCATAAGTAAAGACACTTTGAGGTTGCTAATTTGCTTTTT
CGAAATAAAACAGTGCCATATATCACTCCAGCCTACTTGTTATTATCAGAATTGGGTACG
GTATTCATCTATATATTACCAGTTGTAAATCACGATATATCACGATACACGACTCTCCGG
CGCCAGCGTTTTTCGTCAGTTTTTCTCAAGGCGGTATAAAAAATCGATGATATTCGATTG
AGGCACTTGTTAACAAGCATACACTGTGGAGGCAGAACAAAACAAGCATAACTCTTTTGT
ACTGTATTGTACTCTACCGCCCTGTATCACGTCGGCACACCAACGGTTTCTTTTGGCGGG
TCTATTATATATATTATATATACTTTTATCAAGACATCGTGTGAGTAAGTGAGGTTAAAG
CTCAAAAACCTACAAGCAAAGGCACAAGGAAATCGAAAGGACCAAGAAAGGAAAAGAAAA
GAAACGATACGATAAGTAAAGACACTGTGGAAGAATTGAACAATGTCAGCACCTGTTCCT
CAATTAGTAAATATTTCTCATGCCTTGCAAGCTTCCACTATCCAGCAAATTCGTTTGGAT
ATGGTAGATTTTAATAAAGATTGCAAATTATCTTCCATTCAACTGGCAAGAATTGACAAG
TATATCGATTCTTTGCAAGCGGCTTTGAATCAGTTTACCAAAGATAACTTGCACATAGAA
CGGAAGGAAAAGAACGTGACTGAAGCAGATATACAGCTGTATTCTGGCTTAAAATCAATG
TATCTAGATTATTTGAACCAGCTAATTAAACTAAAGCATGAGAAACAACACCACTCTACA
CCGCCCATCGCTAATGATGTCTCACTGGACTTCTTCGTTAACCAATTGCCTAAGTTTTCT
GCCGAGGAAAGGAAAAATTACATTGACAATTTAATCCTGAATAAAAATAGCCATAATCGA
TTATCTAAAATGGATGGTCTGGTAGATGCAGTCATCAATTTATGCGTCTTGGATACTTCC
GTTGCTGAAAATGTACGATCCTATATGAAATTATTAGATACATTGGGTTTCCAAAAGGGT
TCGAATAGTACTGGTACAAAGGCCAACCTCAAAAAGAAATTGGCTAGCTCGAAAGCAAAG
ATAAAGGATTCAGAAAAAGAAAAGGAGAAGGAGAAGGATAAATCAAAAGTCAAGATGAAA
ACTAAATTAAAACCTTCTCCTTTGCTCAATAACGATGACAAAAATTCTTCTCCATCGCCT
ACTGCATCTACCTCTTCAATGAAGAAATTGAAGTCGGGTTTATTCAATAAAAATGAAGTT
AAGTCTTCTACAGAATCTCTACCTACTTCTTCCAAGAAAAAACTATCATTTTCTAAATAT
CTGAACAAGGATGACGCAGATATGGCCAAGCTTGGGACTAAACGGTCAATAGATGTGGAT
TTCAAAGTCAACCCCGAAGCATCCACGGTGGCTTCTAATATTATATCTTCGTCAACGTCA
GGATCGTCAACCACAACGGTAGCGACTCCTGCTTCTTCAGAAGAGCCCTTAAAAAAAAAA
ACCAAAATATCCGTGCAAGACTCTAATGTACAATCGATTTTGAGAAATGGTAAACCGAAA
AAAGCACGCATAAGTAGCATCAAATTTTTGGATGATTCCCAGCTAATAAAAGTTTACGGT
GACGATCTACCGAACCAAGGGCTACAAGTTTCTCCTACTCAACTGAAAAAAATTCTGAAA
CCATTCAAGGAGGGGGAACCGAAGGAAATTATATTGTTCGAGGATATGTCAATCAAATTA
AAACCTCTTGATTTGATGTTTCTGAAGAACACAAACAGTGATGACTATATGGATATATCC
GAGACTAAAGGTGGCCCAATACATTGTGAAACAAGGACCCCGTTGATCTATAGAAAAAAT
TTCAATCATTTCAACCCGGACTTGAATAAAAGGCCGCCAAGAGAACCCATAGAATTCGAC
TTAAATGGAAATACGAACTCAACCCCGACTATAGCAAAGGCTTTCGGTAAAAATAGTTTA
TTACTAAGGAAGGACAGAGGTGGTTTGCCATACAAGCATGTCCCCATAGTGAAAAGAAAT
AAATATCCTCCAAGACCAGTACACTAAGCTATGACATGCTGATACATAAACATGTAGTAT
ATATACTCATTTTATATAATGTAATTATAAGATATCAACCTTATACCGCTGAAGACTTTT
TATTTTGAAGTTTTTTCATCAGTAATCTGGACATGACGATGCTACTGGCACTTACGGCCC
CAAAAGGTGGGAAATACTCCAAAACAGTTCTTAATTTACTAGGTTGGATTTTTTTTACAA
CACTTTCAATCTGTTCGTATAAGTCAACCAATGTGCTGTTATTTTGTAGGATATAGTCAG
ATCTTGCCATTCTTTCTTCAGCGCTCATTTGACTTTTTAGCCTGTTTTTTGCATCTTCTT
CACTAAGTTCAGGATTTCTTGTCATTAATCTTTCTAGTTGCAATTCTTGCGTACAAATTA
CGCTTACAGTCACTCCGCATATTGAATCCAGATTTCCTTCAAATAAGAGTGGCACATCCA
ATACACACATTCTATATCCCTTCAAGTAATAGTAGCCAATTTCCTTGAACATTGCATACC
TGATTGCAGGATGTGTTATCCCATTCAAGGCTTGCAAATCTTCTTTATGACTAAAAACCC
ATTTCCCTAGGGCTTCACGATTTAAATGCCCATCCTCCAATAATAAATTCGGTATTTTGT
CCTTGAAGTATAACACAATTTGATCATAAGCATTCTGTCCTGGTTCGACCACTTGTCTAG
CAATCTTGTCCGCATCAACAATGGGTAGCTTGTATTTGTCTCTGAGTCTTCTCGACACTG
TACTCTTACCACAAGCGATCCCACCTGTCAATCCCACTACCAGCATATTTCAATTGTGGC
TATCTGACAACTTTCACTGAGCTTTTAATCTGGACCGTTATTATTGTGCCATGTATTCTC
CCCATTCTAGGTAAAACAAGGGTAAGAACAAAAAATTAAAAAAAAAAAAAATAGAAAAAA
CCTTTGCATATATTTGGGTCTGCCTAATTCATCTAAAGCATATTTCAATTACAACCACGC
AAAGGATTAAAAAAATCCAGAACACGATAATGTCAAGCTCAATACCTAGAGTTTACTCTC
TAGGGAACTCAGCCATGACGTACTTACTAGCATTGAGAATTGCACAACTCCCAAGTCAAC
CAAAGGTTCCATCAGTTGTTCTTCTTTTAAACGACCAGAAGAAACTGAATAGATTCCTCA
ATAATGACTCTAAAATTATTGTTAAATCGAGTAATAACAATAAAGAAATTTATCATAGAC
AGTTTATGGCATCTTGTGTCCCGCCCATTCTAAGCAATGGTGAAATTGCACCAATTGAAA
ATTTAATTGTCTCAGATCCCTCTTCGAAATTTATCACTGCCCAACTTTCTAAATACAATA
AATCTTTGAGACCCGAAACCAACATTCTGTTTTTGAATCCAAGTTTAAATCTATTGGAAC
ATTTGCATAGATATCGATGGCGCTTTGATGAGGCAAGACCAAACTTGTTCATGGGCTTTA
CAACACCAGTTGACGTTGGGACCATACATCAAGAATTTCAACTGTCTCTCAAAGTGAAAG
GAAGGATACAATTTCATATTGCAAAGATTGATGGTTTTCCTCGAATGAGTAGTGCTGGTA
AAAGTGCGAGTCTTTCTTTAAGAGGTGACAGGCAGAAAAATGAAAAAGAAAATAATACGT
TTTATAAGTTGTTTAGGGAAATTTCCAGGCTACGATCTGGAATAGGTTCCGATCTAGTTA
GTTTTGATTTGCATGTTCATGGTTTCCAGGATTTGTTCTTCACTGAACTGGAGAAATTGA
TATTGGAGAGTTGTACCGAGCCATTATTGGCAGTATATGATTGCGTATATAAAAAGGAAC
TTTTGAAAATCCCCGGAGCACAAGATATAATAAAAAAGTTGATTAGTGAGCAGCTGTCAA
TTATCGATCGATCCTACCCCTCACTAAACACCAACCCAAACTATTCTGTAATCTTTGACA
AGGAGAGAATATTTAGCTTGGTGATGAGAGATCTAGAAGTTAATGGGCACAAGCGCGCTA
AGTTGGCCCAATCTTTAAATCAATTGAATCAAACGAACATTAATGAACTTAACGGATTTT
TTGTTTCTCTTGGTAAGTACAAAAAATGTAACTGCAAGTGGAATGATATACTTCTGACTT
TAATAAAAGGGAAACAGTTTATTACTAAGCAAAAAGCACTAGATTATCATTACCTGTGAA
GAAATTTCATGTATATACAATAGATATTCCTAAATTTTCATATATGAATGGCTGCTGCGC
ACATGTACTTGCGAAGAGAAGCATGGGCACTGGCACTTCCGAATTTAAAGTTATTTCTTG
GACTTTACAAATACCTATGATTGCAGGTCTTGTAAGTGTTGTGTAAGTATTTTTATATAC
CCTTTGTATATGGTAATTAAGTTTTGTAAGCAGAGGTTATCCTCAATATTACATACTTTT
TCTGTCAACTCGCTAAGTGTCTTTGTATATTTTGCAGTTAAGGAGACCAATAATTCTTTT
AAAACTGAAGAGATTTTTGGCTTGAAGTAATCTTCTGATATGTAACCTTCAATGAATTTT
CGAACCCTCCTTTCATCCCTCGTCACATAATAGTTTAATGCTACGAATATCCTATAACTG
ATATCAGTCTCATTGATAGTGTAATCTCCCCAATAATCATGTTCCAATAGAAACGTTTTT
ACCTCCTTTTTGTCGTCGTCTATTAATTCAATAATTTCGTCAGATATGTCTAAGTAGTTC
CATTTGTTTCCGTCTACCACAAATCCATACTCGTTCAGTAAAAAATCATTTGAGTGTGCA
CCATAATTCAAAAAGAGCTCCTCGTTAATGTTGTCATAGAGGTGGTCGCCGCATCTAATG
GTAAATTGTCCAATTCCAATGATGTTTTCTCCTTCTGACCTCAACTGAGGACTTAACTGA
GGATAGCAGTGCAAATCTGACTCACAAATGTGGTTCATGAAATCAACATACGGCACTAAA
GTGAAATTGCTTGAGGAGTCCTCTATTTTCAACGGAATCTTAGCGTAAAGACATCTTGAG
TTTATAATAAAATAAACATGTACAAAAAGGGAAAATAACTCATCACTAGTAAATTTGTCA
GAATTTTTCGTACAGCTTAAGGAGCCGTAAATTTCATTCCATTTCAAAACCACCTCTGAA
ATGGTTTCCCAATCTTCTCTGACAAGGCCACTAATTCTTGCCATATGATTTCGTGAGGCA
GCAGGGAGATATTTAATCAGTGAATGGTATCGTGAATTGGGATCACAGTTCCAAATGGCT
GGGATTGATCGCAGCTCCTCCATTGAGGGCCATACATCAAAGAATGGTTTCCAATCTGAG
TAGATTTCATTTTGAGTCCATTTTGGCAATAGAAAATTTTCAACCAATATATAAAATGAT
ACCAATTGAAATGATGATAAACTTAACAAAAACTCTTTCGATAATTCGGAATATAATCCA
TATCTAGGATCGGCCCAGGCTTTATTTTCTGCTTCAATAATATTGTCCTCATAATTGATT
GGCTTTCTATCGATTGTGATACCAGGAATATTCAGCTCTTTATTAAACTTTGAAATATGA
TAGAGGATAGTGTGAAAATTTAGTTGCTTGGAGCTCGGTACTGATACAATGATATCGTTT
TTTCTTATCGAACCGTGACTGAGGACGATCCCTCTGCCAGTTTCTGGCGATTCACAGATG
CTGATGTTTGGTGCTATATAAAACTTATCTGATTTTTTCAGCCATGTTAGCAAGACATCG
ACCTTTCCTTCCATTCGCAATTTACTATGTAACTTTTTTGTAGATATTTATTCAAAATCT
GTATCTTCGACAATCTTGAGACTATTGGTGATGAGTAGACGCATCCAGTTTTAGCTTGAG
TTCCCGAATTTTTTTTAATTTTACTTAATCAAGAAATCTTGAAAAAATGAAAAAAAAGAG
TGTGGATCAGAATTGCAAAACAATATTCAAAGTATATGGAATATGTGCTTATTTATAATA
TATGGATTTTCTCATTTCTACAGGACAAGCCCTGTTTTTGCTTTGTAGATTATGCTTGTA
GTATTTTTCTTCTTTCGAGTTATTGTGGCAATTGCTTAACGGCCGTCGCAACTAAACCGA
ATGAAATGGCAACTATTCCAAAGAGCATTCCCTTACTAACTCTTGTTTTCTTGCCTTCGA
CGACTCCTAGTTCTTCAGTGCTTATTAATGTATCTTCGGTATCCTTTTTTTCTTCTCTTG
AATCATTTTGTTTTACTTTAGCGTTATTGTCATTGTTAATACCACCATTAAAATTGCTTT
GTGTTAAAACTAAATTTTTCCCCCTCTCTTCTTCTATTTGAAGGTTCAGCTCTCTTAATT
CACTTTCGAGCTCCTGTAGCTTTTCATGGTTTTGTTTTTCCTTCAAGCTACATGCAGATT
TTACTTTATTATTTTGTTGTTTGATTTCTTTTAATTGATCTTCCGATTCTTTGAGTAGCG
CATCATTATTTTCTGATAGAGTTTTTTGTAAAGCCGTGCTCAGTTTCAGTAAATGCTTTT
CATTCATATCAATCATGTGCTTATTGATGAAATCAAGGTTTATCGTATAGTTTTGCATAA
AGTTTTGCATGGAATGTAATTTTTCCAGCTCTTGTTTTTCTAAGGACAGCTCAGTAGTCA
AATTTTTTATCATATTTATCAAATTTATGCTTGTACCTGCTGAATTGTTGATAAAAATTC
CACTGAGAACCTCAGTTTCTGGACCTAAAATATTATCATCTAATTCTGAGTTATTAATAT
CTCCAAACATAGCTGCCTCAAAGGCTGCCCTTTGAGCCGTTGTTGCAGATGTTACACCAG
CTTCGGTATAATTTTCCTTTAAATGAGATCGTATTGGAATGTGTTGATTATGATGACCTC
TGTCTATCTTTATTCCGTTTATATTAGTGGAGTTCCCATTATTCTTATTAGTATAATCTT
GTTTTTTCATCACCAAATTTGTGGGATCAGATACAGTGTTCATTAAGGGAATTACTGAAA
TCTCTTCCACATACGCACTGATTTTTCTATGTTCAAACTTTGAGTCAATATCAGTTCCCA
AATCCACAGTATCACCAACTTTTAATTCTACATCATTTTGGCCTATTTTAACCCCATTAA
CAAATGTCCCATTGCTGGACTTTAGATCGCGAATATATATCTTTCCTGATGTAGGATCAC
AACTGAGACAAGCGTGATTTCTGGAAAGAACTCTTGAGTCAAAATTTCCGTTATCTGGTC
TGACTTGTTGCGAAAATAAATCTCTTTTCGATCCTGAATTATTCTTGTTTACGCTATTGG
TAACTGGTCGACCTAATTTAAGTCCGTCAGGTTTAAATGGTACAACAAGAAACTTGGTCT
CAAAAGTTGCATTTAAGGATTTGAGTATAATAATATGTGTATGCTTCTTACGGGGTGATC
CAGTTCTAAATAATGTCTCAGTTGAACCATTTTGGAATTTCGATAATTCGTCCAGTGCCG
GTGGAGATATGGCTTCTACAGGAATTGTTACTTGTCCAGCCGGTGTTGGGTCTATTGAAT
TGTTATTTTGATCCTGACTTTGATTTTCAAATGGAGAACGGATTTTGTTGGCTAATATTG
GGGATAATTGTTGCTGTTGTGAAACTTGATGGACGGAAGGTGGAGATGAAGCGGTAGGCA
ACAAATCTAAGCCTGGTGGTATGGTATACTGATCTATATCGACATTTGAACGGGATCCAC
TGCTTCTCGAGTTTGATCTAGCTCTTCCCATGGGCCTCTTAGGCGGTGACGTTTCTGGCG
TTTTTGTCATTCCCTGCGAATTCGATTGATCCCTAACATAGGGAGAATGTTGCAGTTGCG
GAGGGGGCCGTCTTCTTTTTTCCAGTTCTACCATGCCAAGAATTTACAGTTGTCTTCCTT
CCTTCTAATTTCCAGTTGGTGAGACTGGTGACTATCCGTGGGGTCCGGATTGCGATTTAC
TTTCATTATGTATTTATTATTAGCGATTATAAAGTTTGTTTTCACAGGGCGTAGTAGTTA
GCAACAATGAAAATGAATAATAAACAGATCACAGACGCTTATATCTGTGTACGAATTGAA
GGATAGGCAAAATAACCATGACAGATGCTTTGGAACAGAGCGTCCTTGCGTTGGAGGGAA
CAGTTTCAGTATTGAAGGATTCTGTGGAGTCTTTAAAATGTGCAAATGAGCCAAGCACGA
ACCTTGCATCGACAATGTTGCAAACCAAAAGGGTTTTCCGTTTAGTTCCCGAATATGATG
TTGAAAGATCAAAATTAGATTTGATTGAAGAGGTAGAACCGCTGGTTAGGACTCTGGGCG
ATAAGTTACGTAAATCTATGGGTAGAATGCAAAGGGAACTCGATACTTTGCAGCAAACTT
ATGAATTAAACGATTTAAGGCTAAAGAAGAACATTAGTATGGATGATGATGATGCTCTGA
ATAGTCCAGACATGGGTCAGGAATACGAAGGCAGAGACGCGGACGACGTGGTTATGATGG
CATCTTCTACTAATGAGGAATTGGAAGAATTGAAGAAACTAAAGGAAAAGAAGAAGCAAC
TGGAGAATAAGTTGGAAATACTCAAACAGAAATAGTTAGAAGTTTATTTTTTAAAGCATC
CATTTATCTCTTTATCCAGTTTGTATTATAAATTATTGTTAATGTTATCGCTAGTAGATT
ACTTATATGTACTTAACTGTTTGCTAGCTACCAAATTTGCTTGATGGTTCGCCATCGAAG
CTTTGAGACTGTTCAATTTGGCGCTTATACTGATCAAAGTTGGATCACTTGTAGATACTA
TTAACTTTTCACATTCCATGACTACCCTATTATCGAAAGTAACGCCCCTTCTTAATAATT
CCTGAGCTTCTGGAAGTGTTATAGCTTCACTTTGAAAAGAAGAAATTATGTGGTTAAGTA
ATGTGGAATCCTGGACTTGTACACCGTTTTCTGAGAGGATCTTAGATAAAGTTTTGTTTC
TTTCATTTGTCACTTGATTTCTTATTTGGTCGCAAAATGACCTGCCAGTTTTACTATCAA
TCTCGCACCAAGGTTTTTTAGTCACCTTAATTAGATTTCGTAGTTCTATGCAAAGCTCAT
TCCTACAAAGCGTAAGTTCCAGTCCTAGGATGTGAGCTGTGGATTCGCAGACTGAGTAAC
AATCCTGGAACATTTCCTTCATAGCAAAGTTGTTATCTTCTGGGAATACCAGGTCTCTAG
GAGGATTTTGTAAAAGTATTAGAGAATGGTTCAAAAGTTCCATGGCCACGCCAAATTTGG
ATACGAATTCGCTGACATCTGTAGCTACTTGAAGTTGATTCAGTATTTCCAAAATATTTT
TCAAGTGCGTCATTATCTTACTGAATTGAATCAGTAAGAAATTCAGTCCAGTATTCATTC
GAAACATCACTTGTTTACCCCTTTGAAATTGTGGGAATCTGACAACAATGTGAAAGTCAA
CAATGTATTGGCCTTGTCTTGTGATAACACCCTTTACCGTCGGAGAGTCGTTTTGTTTGT
TACTTTCGTTGGGAATACCATTAGATACAGGCATTTTGAATATTTGGTCACTCTCTAGCA
TCTCTAGGCATTTAGAAAAGTTGTCAATAATGTTGGGTAATTGCGGTTTGACGATTTCTT
CGATGAGCCAGGAGCATTCTTTTACGGCATCCTTAAAGTTGTCGTATTTATCTTCTGCAC
CAAATCTATCATTTGGAAACAAATCAACACTCATATTGCTTTTCGAGCACTTCCACTGTG
TGCTTGATCAGATACTATAATTTTGTAATTCACTCAACCCCGAATTGCTCCATTCAGTAT
ATATACTTCATATAACTTTTGAGAGAAAAATAGTTGCGGTTTGTGGAAAAGAAGGGGAGG
AAAGCAATTAGCTACAAAAAAGGACAAGTAAAAGAGTATGTTGAGGTTATCTTTACTGAG
ATCAACAGCTACTTTGGCAGTGAAATGCCAACGTCGTGGGCTAATATTACCTGCGGCGGC
AATGTACACCTTAGGCTCATTAATATTTGGTAAGGAAGCAAGGTTGGCGGATGCCATGGA
ACGTGGTGAGTTACATAACAAGAACGTTGATTATGCGAAAGAAGCTGAAGAGCGTACCGA
GTTACGTATTAGGGCCTTGGCCAATACTCGGCCAATGGAACCTCGGTACAACGGCCATGT
TCCCCTTCATCGGTACGAGAAATTGCTGCTGTTTGCAATTTCCGGTTGGAATTCATTTTT
CCATCCTGAAGATGGTTATAATATTGTACAATTGGGTGAGGCAACTGC
