# Supplementary material for: Characterizing meiotic chromosomes' structure and pairing using a designer sequence optimized for Hi‐C
Source: Mol Syst Biol. 2018 Jul 16;14(7):e8293. doi: 10.15252/msb.20188293 (PMC6047084; doi:10.15252/msb.20188293)
Supplement: Supplementary file 2 — Dataset EV1 [file MSB-14-e8293-s002.zip › Syn-HiC_region_on_chr_IV.txt]

>SynHiC_on_SK1_chr4 window . 151374 bp

aacaagttcatggaaatctgctgcttctcaagtgaagtggaattacaagaatcctaacgt
cttggcatcttcacatggaaatgatatatttgtatgggatttaagaaaaggctccactcc
cctttgttctttgaaaggccatgtaagctccgtaaatagcatagattttaaccggatcaa
atattctgaaattatgtcgagttcgaacgatgggacggtgaagctttgggattattcaaa
aagtacgacagaatcaaagagaactgtaacgacaaattttccaatctggagaggacgtta
ccttccttttggagaaggttattgtattatgccaatggttggaggcaataacgcagttta
tctggttaatctatgcgacgatgatgacagtgaacaaaataagaagacgaaactccagcc
aatatatgcatttaaagggcatagtgaccgagtaattgactttctttggaggtctagaca
tacgtacgatggggattacgacaatcgtgaatttcaattggttacttggtccaaagactg
cgatttaaaactatggccaatttctgatagtatttatgggaaagttaactttgacagagg
caagagacttgaggagaaactaccagatcatgattattgctcatacaataaggaacctga
aaatagggaaaatgttcaaaagaatgagtttaggcgtttacgagaaaattttgtgacaac
ttctggattgaagaaaaacaagacaaaccacataacatggctctcaggaattagaatgaa
tagtgcaacttcacaagaggatttattcaatgagacaaaaatccaaaatttaggagagga
agtgagtgccattggtcacaagttcccaaaagtcgtttttgaaaagatatccgtgtccac
aagggaattgtgcctgacgcttaatggcccctggtcagaggaaaatcctgatgattatat
attcttacgaataagtattaatttccctcccaactatccaaacaaaggggacccccccaa
attcacaattgaagagaattcaaatttaaccatgagtaagagacaagaaatactttccaa
tttagcaacaattgatcaaaagtatactgactcaaatctttactgcctggagccatgtat
acgatttgttttaggtgagaaggttagtctggaggacatcgaagaagggcaagaaccctt
attaaattttgatattgcaaatcacatagattttgaagaattatcgtcactggatagttc
atattccgattctcaaaaccccgaaaacctttcttcgcaatcagacacagagtcatacaa
ggaagcactggtattcccagatacttcgaatcaaggtttggattttggaagaaatttagc
tcttgatacgacacctgttccaaatgggtgtgaatcttgttggactgcaacaggtgaact
cttctgcttctttgcaaatgagaaaaaacccgagaaaaagcaaaatgcaataattaaact
ctctcaaaaagaagcagggatcgagaagcatccttttaaaattgagcctcaagttttata
tgataaggaagttgacagcagtgtaatcactgctgctgatgaattgaaagctcgccctaa
gcggtacgtggacaccttggggctgggaggcggtactaatggggattcaagaacatactt
tgacgacgagacatcttccgacaattcatttgatagtgtcgcggacgattgggacgatat
attgagaaatgatataatagtgagaacaaaaattccaatactaagaggtaattttaaggc
cttttcaagcgttcacagcgaaagtgggaaaacagtagaatctaccaaaaaaaataagaa
tttagtgatttccaaaaatttcagcagtttattaagcgaccggaaagaattagcattaga
atacttatttatggatcccacaccggaagaatttgctagaaataacgctttggtggcaga
aaagtttgaccttgatgaaattagtcattgttggcaaatattatctgatatgttgataga
ccaaagtgattacaatccttatactacaatatggaataaccatcctatggggataaagtg
gttcataaaggaagcaattgtctactttgagaggcaacaaaatttacagatgctggccat
gttatgctgtgtcatattaagttctagacgtaagaaaatccctgctcgttattatgggca
agaattagagaatatggaaggaaccattgtgtttaatgacaacgaaagtcaaaacacatc
attttggaaagaatctgacgccttcagtactagaagcaaatgatcaactgttacaccaaa
tttttatggtaatcatttgagaggaaaaaacattcatggaggagacaactcctcaataag
gtccgacgaccaccacgctaggttaaggacgcacaacactcttaatggtagtagtaaatt
tacggaaccggcccaaaagcagggcagccgtgccatttcatccagcccttttcatagtag
aatgcctgacatcaaagtcaagcttttacatgacgatattataggagcttatgaacaaga
agacctcttacatttagaggtatcagacataccaaagttccaaacttatatttatcaata
ttcaaagttacttttccgttggggtttaccattggaaagagttaaaattcttaaagttag
tactgatttcagaagttcttatagttcccaaggcatcccccctaacaataacaagaaaag
tccttacaatggtgtacttacgcactgaatcgagatcaacgagtttggagaagaaaaatt
cctagcccgaaattgtaattactgtgatttgagagtgacaagaagtagctttatatgtgg
aaattgtcaacatgttttacactcttcgttcgcgaggatatggtgggagattggtgatga
gtgcccatctggatgtgggtgcaattgtccggaaatgttcgatgcctaagagcttaacta
tcgcgtacattttctgcatatttcaaagaaccttggatgtatatgaaaaaaaattcacag
gatatatggcttaataattagtttatttacgattttttaattcagtagaggcatgataga
agatgacaacggaatcattgagcgttggaggcatttttataatggctcagtaatcacgaa
taaaaagtaggtggaagttgagatctattattacatattaaaaacttcagaaatacttga
ggctatatattgttgtacacttaaccaatcgtataacggagcattggaacaagaaagctg
agtagaaaacaggttacgaaagttgtttgcaggctcatttgttcaaagtcattaacgaag
cgataaaagtaataattaatcttgcacgaacttcgttgatatcttctggaaccaaccaaa
tcaaagcacccaactttctagcaatggaaatagccaatcttgcgtttgcgtacctttctt
cctcggtgttaccaggggtaactaaatcataatcgacatagcccgtcgcgataccattca
gaacatccaataagaagtgggcgtttgatagagcttggtccttaaataatctaatggtag
agtttttaccacctttagttacctgatcttgggcccactttaatatttgagaatcactca
tgtctctaccacttgaggataatgtcttcatggttatcgaaatatttctacgcatcaatt
gccacactaaccctaaggtcagtaatttgttaccatctagaatatcaaatccttcgatac
caaccaaagaaaatcctttggctctgcccaagtcgactgcatagttggtgttttctaagg
ctttgaatctggatatctctgcacctgaggccggtcttttgttgacatgtttaaaatcaa
cagcaccgggcatcaccttttcgtgagcttgcaataatatcaaaccatccttcaaatcat
caaacagcgaaatgacaggtgaatcaacgtcaagagagttcaaccataaggtaaagactc
ttgcctctctctcaccttcggcgtcaaattcttcaatttcaggcttttcctcttcctgaa
taggatctaatccaggatgtgtattgaatagatgtgccacgaaagccaggtttaatttag
ggttccccgcaactaatgaacttggggttaaatactttctacaatctagcttttcagcat
tttgtaaaacttgctcagctctctccattaaatctgtggtttgtaatggtgccttagaac
acaaggcggggtccaactggttcaacaagatagtatagttttcaccatcagacacgtctt
ttgaaaaattggtaacccttctgttccagtttgcttgcttcaaatggtagttaaaccaac
gtagtagaatttgctccggaggcaacctcaaaaattgctccaacgtttcatcatcctcca
atagacggtataactcaggatgcagcttaatatcgatcttacttaacaaacctctcctaa
taatttgccaaatcaaacccagaatcaaatgctctctaccttcaataatgtcctcggaat
gaacattaacaacgacacaaccgatggcttttgcagaattaataactatattagcatttt
cactagcctgaaaattattcaattccttacccttcttaggccaattcaaaactcttgtat
cgatagtatcaggaacagaatcgttgattaacttagatagcaccaacccatccctacatt
catcaaataattggaaagtatcagtaggaaatggaagcaaatcacctatatcttagtctc
ccgccaagacgctattgatatgtttagtaaattcacgtctttcttcttcattgatggtat
gtgtagtacctgtttgggatccagcaacaataagcttggcttgagtacccttacccttgt
gctgtagctctgtggcagcagtggaaacaataggggttgagttaggtgctacgttgaaag
tggtctgtggagcagctcctgttttagattctcttaattttgcaaccaacccgacgtaat
cgtccagttcaatacggcctgacgcatccacacccacatgcttcagggtttctcttgctt
cgtcataagtagcatcaccatctttggacaccgctcctagagcttgctgtttttcaaccc
atcctttatcatctaagtcaatggctctgaacttttcaattgtggaaaaaaaatcctcta
gagtcaaaattggaaattttctctaatcgcagaagagtttgttagcatatgaaacgttta
ttacaacctaaaaggtagaaaaaactttttcactgtgatcagcagtgtgggaattcgaga
aaggcacacatacttgtaatttgacaatattcattgtgttttggtgtactccttagggct
aatatatcagcttcttctctgataattttagtgtaaagagctttcttgttctcctgaaat
aaccaaaatttatatcgataaatcttcattataaacttcgccccgtacttttgatatttt
tccgcctcccgaggagtgctttttcacatgaaggccatcgggaacaagaagaaaagccgt
tcacgtaagaaaataggaccctatatccggtcagaatcacttaggctgtatgtaaatgta
atatagacaaagcacctttaactgctaagaattaattatagtgtcagaaatataacataa
cttgcttagatcctgtgtaaaaaatgtgagaagggatatgattacttatgtttcggtatt
tccgtgagttgaagttcgatattggaaaggcgcgattcaatctctcgctgtcttctcaac
atttgtagtagcaagtcctttatttctttaagttccacggtttcttcagtcactatatta
tcaggtagtttaaattttacacttttctggaaactagctttgtgtattttaccttcgttc
gccagcatggaattcagtttagtgttcgatttagtaagggattctatgccatttcccacg
tcttcctcttcttttttgagttcaactaataaattcttccctttcaatttagctcgagga
aggtcattcccaaatggggcgtccttgagctcagtattagaacagagatcagcgttgctt
ttggcatccgatgggagaatatgttgctgctgttgctgctgtatcctttcaggtgacatg
agtccattcttaaaccgggcccgtattctcgttaacgaaccatcacccccgattttattt
tcattactgaatgtcagtttggttggtgatgtagggaatattatattagttatatggtct
gagttttgaatcttcacatttttattcgaatttttgaactgaggcctatccaggctttga
gtttccttggagacatagcccttcagacattccggcgacattatccttcttggtgttact
tgtatactatgcttcattccatctgtcttgttaggtgacatcctcataggtggtttcaaa
aactctttttggcttgtcgtcctcgaaggggacatgctcaatctcacaaagacattgtcc
ttgtcacttggtatattatttcgaccgatcgtattccctatgtcacgtaaactgcgccga
ttgtttctattgctcataatttgttttattgaactgtgtcacatcacttcaatctagtga
gaacactgagaaagctctaactagactatacaatccgtttgttttgatttcctcttgttg
acaatttgcagtatttagagtatatatcattatgtacgtgttataaccgccatgtctcac
agtatcaactaaaaagcgcctctgcgtccaccaattcataaacagaattgcttttatagc
cattattatagaagaggggaaccgcacatcgttgtaactcgtccacttgtattatttttg
taggtatactgttgatggttagatattctaagttcggcaagctttgctcaaaaactttaa
atacgtcttttagataatgaaggtataagtggtacaaactaatggcttcttctctagtaa
ttttattcactgtaatattctcagtattttctatggtgctttgcagattttcattgaact
ttcgtacaaacgtttcaataggtacagaatcccatcccatcgccggtgattcgttgtcaa
taatgtttgtatagggcataatcttgttctcgaaaaacatttggtaaaagaaattatggg
cttggaacttatttgggttctttaaaagttttgatcgggttccaggaaagatttttttca
gaatgacctcgtgaattgtgtttttgcaagttgaacaagggcagaaaccatcgaaattca
agcgagttagtgggttatctgtcatgggaaaaaaaagcctgtgattcagttcgcagtgta
tgtcaaaacgctgtaattttttgccacacacttgtttagataagaagttaatcaacgaca
catcgaagtcaaatttacccatgtaatcaagtttcagtatctttaaattgtgaaacacag
ccaaacaattcattagaaaaaattcgttgtaaaccaatgatgctaatgatagtttctcaa
tgttcggaaatttccaaaatccttctagaccccatttgacatataacctgtcaaaaccgc
cttcttcgacagagggaaaatcgtcgcgactgtaccaagacaagatctctagctgcctta
aggtggaagcatcaaatatgtcgatgtattctagctcttttaacaagtcaccggaagcat
cgtactccgcaaggttaagtgtgtcgggtcgcaaatttaataccagtgctttaatcttca
taggagagccggtatttttgaagtactttaatgcatttatatgaatggaaagtttttcta
atcgagataaatcgcacttcaagagcaacctatcaattttattcaaataagaaccgctta
cactgttatgagtgggcattaacgttggtggcgttaatgttagagtttttaattgctttg
acaaaggttctagccccttgttaactgatgagcgaacaaattggtcgacaaatttcaaat
tggagccatactcggatagcaatttaagtacatttgtcatcacatcttcatttaaatgcc
atgtacaacgtattcgattaattaagggacataatctttttggtgactctgctaatgttc
tttcgaaataactaaatttcaatttagctagtcttctattcgacatgtcgttttcagtat
tggaatcatcttcatcaatgtagtgaaagtttaagacagaccaataacaggttccaaatg
acttatcatagtcaccactgatgtgataggtttcattaagaaatacattctggtagatga
aaggtataattgattcgtatgatcgcttgcatacgtatgttaacgaaattttatcttcct
gcggaattctacaggcaacttgtttaaaaatctcataaggtaacttatctaacatttttc
gggccctttcaaattggcagtagggttattttatctattctaagacaccaaagtttcttc
tttttgcacacatcatcctactattttctctacgttactttatctctggttttaagaggt
gtctgtatcctaattcccgaagtcggtttttttcttacatattaactgataaagaacaag
agaaaagagacaagagcctgcaaaaagtaagaaaagaagctactacaggaatgtgagtta
caatgggtttccgttatacttcaagtactataatggcatataaaaatacaacagagatca
tacatatacttaagagcttggcagaagagtaattttatcaagctaatcctacagatattc
atatcccttgtagtattccttagttccgttaaatgctatggctttaatagctatcagcat
aatattgccatctttcacggccagtttccagagagacttgcgcaggtatagctttaaacc
agaacaaaatttaaggtcaagtgggtcagacacgtcaatgaccctgtcattgaatttatt
tttatcagttagcaaagtttgaacttgagaaatcttaatgccgtttatgtccaaatcaca
gagatatatgcatgctggaagtaaataatgagtttcaattttcgtctgtgtactatcgga
tgggaaccgatactggtaatttttcaacttaggagcaccagagggtgtatttggcaaatg
acttccaaataaggcctcaaacttataggcggattctccagttatgtctacatggatact
ttggctttccttattgaggatgatcgtacaatcagtcgaatttatttgaaatatcaactc
tctcggatgcttatctagaaaaggcctcttataacaaagcatattccaggaatcgttata
tttttcagtcatgtcaagcttaacctttttatttgctggctgttcacgggtttttgatag
cgagtcgcattcatttatgctacagaaatcgtcttcaaagtagggcgaggttgaaaatgc
agaagaagctggaaaagtgatgcctttttttgacaaatccttcaataggaggcaaatctc
ttctttccttgttattgggttatagctaatatgagatttgattagtcgctgttcgagatt
taaaagcctgtaataacggcactcttttatcaaggcatttcttttattatcatctaaatc
ggtagatgctcctcccagtaacgtcagcagatctttgaagtactcagaagaccttggaat
ataaggagcagaatgaggtggaggccttaatagttttttagatattatcagctcttccac
atcgatataaactgtagccgcatatatttcgaaataatttggggaatctccttctcttct
aaataaatttttcgctatcttgaatgattgtccaccaatgttggtaaagtaatagtccgt
ttctttcagtaaagaacgcaatcgcggtaaattgtagtacatcgcatctgcgaaaagcat
ggtatattgtacttcatccttaatctcaattatatatccttgcaaatgttgataaatcca
ttcaaaaacttcggctgacctgtctatgaatagaacctcatttttattagattccatggt
atcgttattactgtcatcgttattggaaggagatcgcttcttagaaaaatattcggtgaa
gaaactaggaccatccgagcttaatgaagcgccgctgattttgaataatgatttccccac
ctgaatcttatacattttctcgtgtgggagtatttgaggaatattcgggtcgaaatattc
ttgtgacaaagttgctactgttggagaatttgacattttctatatgattatattgggaac
tttctttgttggtaatatttacgagtgccacagaccggtctttaattcgctatctttcgt
tagattatggtatataacattcacacataagatatacatttttttcactgctcagactat
tcaattttattcgagaggagaatccattagaattttgacttagtaagcaattgcggctta
catgattttccaagaagatcagtcgcccgtgcaacaaagacaaaagcaagctaagaaaaa
tgccagctcagtggtccggataaaatcttaaaaggatacgtttgtaaaagaagcaatgat
aagccggccaaatcgtagtaatgaatcactaatataaaactattatatttcagaaaagag
gaaaccgacatagactcatcgtccgcttattatgtaagatattgaatccatgttctagat
tagcgtaaaccgatttggcaaacaaaaaaacattatttttgaattaacgaaccttaaaca
acctatattaagatatatgataaaaatacaatgcaaccagtatatataataaaagtttag
ttgcgtgtaacctaagagatattaactttatattaatattattataataaacatttagtt
atggagtgttgcctcctagaattagaataagaaattaccagaagatcttattaattgaaa
taaaaggattttgtggaagctgtattgacggaaaagtacttaaccatttttctaaaaata
tattaaagaaaaggttgagtaaattacaacaataaagcggcagcaccagccaacaaagca
ccggcagctggcaaagccttaacagcggcaccagtgtaggaggtaacagtttgagtgcta
gaaccttgttgggttggcttttcagttggcttttcagttggcttttcggttggcttttca
gttggagctggagaagtggtattctttggtgcttcagtggttggcaatggacaccaggtg
gtgtattgagtgataacgtcatttacggtgacggtagcagtggaaaccaaagctggggaa
actgtttcagaacaaacgtgatcctcacaggaagtgatagtgaccaaagtggtagattct
tctgtgacagtagcagtggtaatgttagaagcggcggaggcaacagcggcaatagcagcg
atagaagcgacggtagagaattgcatttttaatttgtagttattttgaagcgaacgaaag
aagatgtttgttatccttggttttttattctatgaaaaaattttaaaaaagagagtctag
cagagagaagtcgatgaagaacaaccacaatccagcaacggtttatatacttcgagagat
gactaaaccatcccatatgttgtggaaagtgtacacaaaaaaattgcaaaaaaaatagtt
agaaaaagaaaagtgagataagtacaaggaaaaaaaataacaaacaccagaaaaattcct
ccgcggtttctgtgaaggggccgttgatccaccctctgcactggtccctgaaagggacta
ccgaccatacgcgtagccccttttctcactggaaaccatccgaacgccgatggaacacgc
gtctaaaagtgagcacggaccggactcgcggatttaaaagggcttccccactgcagcgtg
tcctgcagctcaaacccagccatcaattcgaaataggaaaactccttcctttttcagcaa
tcgtgttgtagcagcacttcaaaacggatgactttctccgcactgaaacgcatgggcagt
ccggcaagagaaaacaccgcgtcgaaacgcggttattcatgttggagcagttcgcaccat
gctattgttttgaaatggctgccaaaaatattcatgttgcacgtttcaaagcttgacaga
aaggcaatatggcggagatccagtgtgagttgaccccaacaaatgaaaaaaaaaaatata
ataaaaataaaaataaaaataaaaacaaacaaaaagttagtctccttcaaggacaactga
ataggaagtttgagccggtttcctatgcctatagccttggatgagtgaggagaaaacgtg
cagttaataaaattagcatactttaggttttaggatgaaactttttctcccacagtcctt
atttgttatgacaccagagtgcctaattcaatcgaaaaacagataaggggaatttctaga
attagggtgacagaatgagctacgtaaaattaacggcaatgcgaagggcatcttcatatt
atttttctcaccttgctgctattctaattgcatttccgttattaaggtttgccccttctc
cgaaggtaagctgcggaatttcctgatcagtgcattaccccgcataaggttccccttacg
ataccagaaaaggaatcagtgtcaatcgtattttaggcatgtggattatccttgcacctg
ttctccggagaaatgttggtttttttctgtaaggggtatgtggtgaggaggtaagccatt
atcgtcgttgccttcattatatctttttattgctggccaatctctgatattatgatgaat
attatgaaaagtgttccttttttcttgcctaagtgacgtgacgtctcctttctaggcaag
ctatgcagccagtatctcgttgaaaattaaagtacttttcttatttacttatttatttta
tccatcctacgtaccagattgtgcgggacaggtttttattagtttcacagtttaattttc
attgaccaaaccagcctccatgcacagtgaatagaacaatgatttattgtctgacaacaa
ctgacctgggctatcaaactcggctactttaccattgtccaacactatgatcctatcact
gtccattatcgtgttcaatctatgcgcgatggtcaagatagttctgtccttgaaagcagt
acgaatcgtctcttggacgactttatctgtctccacgtcgactgcggccgtggcttcatc
aagcaccaaaatctttgatggaaccaacattgctcttgcaagacataataattgtctttg
accgactgacaaattaccgccgccttcagttaattgagcatctaatccgtcattgctcat
tgatagcacgtgttctttcaaatgagaaagttccaatgccctccaaatagcttcatcagt
gtattggttaatggggtcgatgttctcacgaacagtgccctcaaaaacttgagaatcctg
aggtatgattgacaatttatgtctcagatcatataacccaatctcgttgatggcaatgtt
gtcgattacgatgtttccctggctagcctcaatcatcctgaataaagccaaggtcaagct
actcttaccagcacccgttctacccacgataccaactttttcatttggtttaatgtgtat
attaatgtgcttcagaacaaggtccaactctggtctgtatctggtactgtaattattaaa
ctttatatcaccctggctcggccattctttgggtggtctgtgaccttcgacaatcaatgg
agcctctgatttcaaatcagcatattcctttattctttccactgaaacaatattcgtttc
aacttccacagtcattctaacaatccaatttaacgtttgagtgatttgtaaagcataact
taatgataaacccaccatacctgccgttaatgtgccttgttttagtctaaaaacggataa
agttgcagcacctagaatgataattgatccaataagttccaacctatatgctagccaacg
gttagcattgatagagggatagaacgcactcatgttattatcaatgcgacattgattaat
gtgggaaaaccttttctgttgagaataacctctaaccgttgcaagaccgcctaaagtctc
ttgaaagtggctatagattggtgacctagtaatagagtctagacgacgcaactcccttga
tgttctcaggtaatactgctggtagtagatgtaaaacacacttagtggaatgataatgaa
gataaattgccatgtcgtcgcacagataaccgtaatagtgaatgtgactttcactgcatt
gacgaaaaactgagaaaatgttcttcctaataaagcatccactttgtatatgtcatttga
gaatctgtttagaattctaccgatcggtgttgtttcaaaaaacgtcattggggctctcaa
cacagagtttgtcatcaagttgtgtaaatatttggaggcatgaatggtacaaaaaaccca
gagaacgattgtctggattaatgttgccagtgctgaaccaataccaagtgcaaaataaat
ggccaagtaacgtgcggcatttggattagctccatagcggctattaacttcagaccaatg
tttcaaccaaacgttacccataacagagaggaacatcgatataacaataaacaatatgaa
tacacaaacgcttttcgggttgcatgctttagcgtactctaggtaaatgttccactttac
ttttccctgttcacgatgctctcttttagcaatattttcatcgtcaccaaaatcgatgct
tcccaaagttgcatcactggccctccttaagcttatggcgtcagagttgccaaaatccag
atcatttaatttctgcagttgttccagctctccttctacaggtatactactttctctgac
gcttgattcgctactatcgccaaattcattcgacttaccgttattttttttaccatagtt
gttgagcaatttccataatggcgaatcagcgtccttcgtaatctcatcgtatgtaccctg
ctgtgtgatttctccattatctaataatgcaatagaatctgcgatggataacgcactcac
cttattagtggctaataccttcgtttttgtatgtaataaaccatttggacccaacacatg
ttcaatcaagtgcctggcaacgtgttcatcaacagctgccaaagggtcatcaagtaaata
agtgtcagctcttgcataaactgctcttgctaaagacaatctggccttttgaccaccgct
caaactgatccctttctcgccaactaatgtcttatctccatccatcaaaattgcaaggtc
aatagttaacgcacaggccttaatcgttttttcgtaaaattccgcgtcgtatctatgccc
aaataaaatgttttcctttacagtaccattcattatccatggaacttgcgaaacataagc
aacagaaccatgaatggtggcgaaacctttaaccctgaataaatcacctaacatgcatga
caatagagctgttttaccactgccaactttaccaacaatacaggtcaaatttcctttttt
agcttggaaattaatattctttaaggctactttgtattccggtttccgttgccataaaaa
ggtagcatcatctccaatgttaatggctacatcgccaatgttttttacttttggtaaacg
ctgaaccgaatctggttgtagctcttcattggtaaagaatgtaaataatctaccaataga
aacagatgcttcgataaaagaatttaaaaccataggaatgatcattagtgggaatgagag
caggttgaacagagtcaaagcagggaaaactaagtcagtagtcaatgctctatcctcagt
ataaacaaatacagcaaaggtacaacatgaaacaaggaatggtactatattgaactgaaa
acttgtcacagccatataacatcctagttttgtaagattttttaactctttgttatttct
tacttcttctagcttttccctataaggcttctcccatgcatataacttcaaagatttaat
attgtttagtatttcacttataacacgggtcctttcatctttgtacttcatctgggattt
ttgcaacttcttttgtatcctcatcaaaaatgagttcaatggcatcataataactagtat
aatcacgccaacccacatggaatttcccaacaacttatacagagaatataagcaaataat
gatctgaaaaggccctgaccatattaaatttagccattgtgttaaatcttgtaatttttg
aacatccacactcatgagattgacaatgtcaccggtagaggaaagtccagaagcctcatt
agatagtactaaggatttttgatatattaaagccgttagggcactcttaatatacatgcc
tgtgttgaagacattcaggaaatattgatgcaggacagatgtctgagtaaagcccaccag
aaacatagcaaacgcaatcaaaaacccccttacaatgggtaatttttgtgggtggttatt
ttcaaacccttgaagagaagaatggtcatcctgtctctcactgttatagtctgtgacgaa
cttgattaaaatccttagtagttgtggttgagtaaatgctagaacatcatgaattgcttt
aaagagtgcggctaaaagcattttagagccaaaagttctgcatatagcccatgataatga
aggatttgatttttgcttcaactcattttgccagtttttctccaatttttgagagagttc
ttcactactaaagttcctcggtaatttatatagatctgcttccactaagtatttttcata
gccagttttcatcaagcttgacatccaagagaaggtaatcctggaaaatatgtttgcaga
atcgtatggatttggttttcttcttgttaaagtttgatgtatgtgttgatgtggcattag
cggcttctttggaagagcttcaagtaacaggatactggcacatgttattacttggaataa
cgttagtatgaaacccgtttgtccggaataccaaatgccttcgtaggtgtgtctaattag
aatatttattagtttagcaaaattaccgaatgtttcaaaaagccaatagaataaaagtac
cgtattggctacaactgacctatcgtattctatccagtgtaaggctaaagcaacaaataa
agataacattgtagaagcatattgacttacaatggtaaagttttccgcttcttctttaga
aatatttaaagacgcaagtgaaacaaacgcgatctccaacagaacaagtgccattctaga
gacaataatccaattccgcctatatttgatgccagagtgttttttcttgcaaaggttaac
taaatctctgataccgaaggttatcatgaaaatagcgcttagatttagaatcacaccgtc
gatgaagcattgagtaaagtcaccgtaaaaggatataggtccaaacccttcaggtgacct
acagagcttgcaggcccatgaaacaagattaccagccattttcttgttctttacggtagt
acgatacccctaatttattctcaaactgttaattgaaaaattgtaggttgttaaccagct
tccacatagcatatgttcacaagaggttatcgcaccttttatagcagctgctaacttttt
tgatcaatttcgtaattactaagccgtaaccttccaccgcccaagcatcacaccaggagt
tacatatttttatattatcataaaagaaacacacgcaaagatatctacagaaacctgatg
ttagcattagatatatatattcgtattgatgcagcataacaagcgtactatggattgcaa
agtaatgtagattcctgaccagtaaatctgctcgcgcaagagaaacattcatgaactcta
acgacaataacagtaaatccacctcacggagaacgataaaagtcttcatttctccgtgag
gtggaaacgttgtttgaatattaaacataatacttgaacttcttgtgtaatttttatttt
ttaattgaagtctactccgaagtctcctataaagcgtaaggcgcgtctccaaagtgctat
ttttcaaaatcaattcagcttcaaaggagctttgatccctacggggcaatgcaaaggctg
ccagtcgaaacaaacagcgaaagctagcccataatttcttgagctgttgattttgattgt
gatatttttcatactttagaagaagatatgcgtgcgcacagaatcgatacatttctcata
agagaaaacatcaaactggaaatcatacatgaatcgaattcctattttggtggagaacat
atatcaattgctttccgatttaagcacctaggctcacagcatgaattgttcaactataaa
gaaaaacttctcactgtcgataaagctgttgaagagaagttggaacaacaagcgaaagtg
caagatgatggtgaaggcacgatggaaaatcaaacctggtccctaaaatcattactaggt
gccttcaaaagaacaggcgaacctgaagagagtgtggatgtggataacatgaaaatgcta
aatgagagtaagatgttaagagaaaaaatacagaagcaaatgtattttcatcaacctgta
acgttaatatccggttatgttcaaatatcgggggtctttcaatacgattcagaggtaatt
tcagagtcaaaatttaaacaagatgaagtaaaaatggtaggactagatattgtacctgga
catacgacaaattctgttcttgcattggaagatggagaacatttcaaaggtaaaagaaat
ttaaccaactacctcaactcagattatacaaatgtgaccaatggtcttcttttctcagaa
agcggatctagaggaagaacaggtacttataacgaacggaccttaatgatatcaaacgat
accagtataaaaaccttacctcttcttttaataccacagacgcttttattttctgaaatt
tctttagaaccaggtgaagtaagaacattctattttaaatccacaaagcttccaaaagat
atatgcccaagttattcatcgtcaaaagtggcatcaataaattacacgttggaggttggt
gcggatgtactttctgatgataatatcgagaaattttcaaatagagtcccaataacaata
gcaccatatattagttcgaatgccgaacagtacacatcacgtctggataagcctgctatc
atattaaagacaggtaacataaaggaactaaagccacgtttgtttactcgaaaagtttct
acggcttctgctgtatcatttggtaggagaaaatcttctataattgacattgattctcca
ttagaagataatgaatttgtcaagcgtgtcaaaaaaaacttcattgaactggtggaatct
aaccaaaatgtgtcaagagatatagacgaacttattgacttgcaaatgggggtacagttc
ggaaaggatgaggattcttcggaccctgaacccaacgactcacacttttcgaacgaaatg
gtgacgtcagctgagagctcattacgatcagacgccgtaactaagaggagaaaaagttat
tcggtacgcgataacatttctaacctcgagcaaaagatgtggaacgattgttctctcgtt
aagtcagatgagaattctaatcttctacctcagctaattaatttacagaacgcatatcaa
attaacagaaataatgagactatggcaaaagtatccttatcagcacctttttataagaca
actgatgatataaatttagtcattgaattagacccgataacgacacctttacttaaagtg
acttcgttgactgtatccttagaatcgtttgaaattataaatccaaaatataagactgaa
ggaaaaggaatagggagcaaaccaaaaggaaactcggtgtatgaaaaacattttatttgt
ttcgatgagtgcaagtccgtatcggtgaaattacttccaccgcgctcaccaaccaatcag
atcactggacaattcaagacagatgttcttcaacataagtggatgataggactgaaattt
gtaataattgcaaagacaaaaagtatcactttggaccaattttatgaggataaaaagggc
atcctattccattcaaaagagaatttagaaggtgaagagtttacatgctacgttcccatt
ccaatactgtgtacatccgaagatttcatgggatggtaagcaataaatgggtgcagttta
ctcgtataattggttttgcatttgaatccaatccagtaaagaggatttactatactctct
tcataaagggtatgtacagatacatttataagttagttaaccggctttattgtcgtaata
gtcatctctagatgtcatgggttgctgtccgtgcgatctcaagactgctcatttcgcacg
atgcatattgcttctctaatgacatttttcgttagaataatcaggtttttgccatagctt
aatcagtaaattaatagatgattttaacaattcaagaggcattaaaacttgggcaaagga
gtaataatgtctaataccgaggaattaatccaaaactcaataggttttctccagaaaact
tttaaggcgcttccagtttcctttgactccattcgacatgaaccacttccatcttcaatg
ttgcatgcaagtattctcaattttgaatgggaaccgctcgaagaaaatatttcggcaatt
catgatagagattctttgattgacattatacttaaaagattcattatagattcaatgaca
aatgctattgaagacgaagaagaaaataatcttgaaaaagggttactaaattcgtgtata
ggactcgattttgtgtataactcaagatttaataggtctaatccagctagctggggaaat
acctttttcgagttattttccacgatcattgatttgctaaactcaccatctacgtttttg
aagttttggccctatgctgaatcacgtatcgaatggttcaaaatgaatacatctgttgag
ccagtatcattgggggagagcaatttgattagttacaaacagcctttatacgaaaagctt
cgtcactggaacgatattttagctaaattagagaataatgacatccttaataccgtcaaa
cattataatatgaaatacaaactagagaactttttatccgagctactacctataaatgaa
gaatcgaacttcaataggtccgcttctatttcagctttacaagaatctgataacgaatgg
aacaggtcagcacgtgaacgagaaagcaaccgcagttccgacgttatatttgctgcagat
tataacttcgtgttttatcatctaattatttgcccaatcgaatttgcttttagcgattta
gaatataaaaatgatgtggacaggtcattaagtccccttcttgatgcgatcttggaaatc
gaagagaacttttacagcaaaatcaagatgaacaataggactagatattccttagaggaa
gctctgaacactgagtattacgcgaattacgatgttatgacccctaaattacccgtatat
atgaagcattcaaacgcaatgaaaatggacaggaatgaattttgggcgaatctacagaat
attaaagaatcagatgactacactcttcgacctaccattatggatatctctttgagcaat
acgacctgcctttataaacaattgactcaagaggacgatgattactaccgcaaacagttc
attttacaactatgtttcacaacaaatcttatacgcaatttaatttcttctgatgaaacg
aggaatttctataaaagctgctatttgagggaaaacccgttgagcgatattgattttgag
aaccttgatgaagttaacaaaaagcgtgggctcaatctatgttcatacatttgcgacaat
cgtgttttgaaattttataaaattaaagatcctgacttttatcgtgttatccgcaaatta
atgtcttctgacgaaaagtttacaaccgccaaaatcgatggctttaaagaattccaaaac
ttcagaatatctaaggagaagataccgccacccgcttttgacgaaacttttaaaaagttt
acgttcatcaagatggggaataaattgattaataatgtttggaaaatacctactggacta
gataaaattgagcaagaagtaaagaagcctgaaggtgtctatgaagcagcccaagcgaaa
tgggaatcaaaaatttcttccgaaacttccggtggagaagcgaaagatgaaataatcaga
caatggcaaactttacggtttctaaggtcgcgatatttgttcgattttgataaagttaac
gaaaagactggtgttgatggtttgttcgaggaacccagaaaagtggaagcgttggatgat
agtttcaaagagaaacttttgtacaagatcaatcaagagcacaggaaaaaacttcaggat
gctagggagtacaagattggaaaggaaagaaagaagagggcactggaagaagaggcttcg
tttcctgaaagagagcaaaaaattaagtcgcaacgtataaactcggcttctcaaacagaa
ggagatgagttgaagagcgaacagacgcaaccaaagggagaaatatcagaagagaatacc
aaaataaaaagctcggaagtttcttcgcaagaccctgacagtggtgttgccggggagttt
gctccacagaatacaaccgcgcagctagaaaatccaaaaacaggagataacaatgcagct
acttcgaacatttctaatggttcatctacccaagatatgaaataaattatcctcttaata
gaaattttaaactgatcagaaattcatgcatagtgtcccaaacaattcagatagatttta
gcgtaccacagaaatcctatcagagagtaatacttatgatgaaaacaaaagtcaatccat
tcggtttaaaaaaatgacaaacctgtatttgattagattaatcaggtgtcaataacgtcc
ttagaagtccctttgttaagactgatatcgttggcaaaagcatgctccgagtttagtata
tacttccacttgataaagttgtaacgcaaaggaagcttttcttaatgagaaattcggtat
actacaagaggacatccaatcgtgcttacaaaattgccctggaagacatgattgagaaga
aatggcgaaatatgtcttttggtcagatagtctgtaatcgcatataacagtatgcttggt
ttgatctttatcaccacgcttttcctctctttccaacgcgaaccatgcaatggccagctt
tatgaaatttaaaccataaagttatataagaccagcaatcagaccatatatagccgtact
atgctataacggataatttgatagatactaaacagttttagttcacatttctcgtctaga
aacaattaatttattataacagactctatagactaaattgtatgtatttttttttttttg
acaaattgggggcggtagccttccaaagtccaagtgaacatatgttcgttttgtcttctt
ttctaatgaacaccttcgataaaattccataaatgacggaaaatggttctagttaccacc
tcttagtgttaataccaagtggagttgcattccttctactagatgtgcatccgttactgt
taatttatcatcactatcctgatcgttagtaaagtctcaaaaacgtaaataaacttaaaa
gataattaaccactgaatgaacatacatttgttttccctggaatataagtctttgttgag
atggtggaatcccttctttttcctccaaaagttccttgatgtgatatacgaggtctgatt
ccttcagctcaacagaaatctccttcccagtcagtgtcttcactttaacaatcatcggtt
acggctgtaaggaagttaattaccttcctttatttattcctctgtcggaatacttcattt
gaataacagaattttggtttttcagctaaaagttgttcgtttgccttcccgaagacgcca
tcggaatttgatttcatataaatattgatataattatactctgaaatataatattgataa
acttaacacagggtgagaaaggtgaagtatgctaccgaccccttatgtaaaatgcgatta
cgataaagtatatgagcctgctgaggatagcttcctcatactggactgtttggaaaaaga
gcatgattttttgaaacagaaatttggtaatcgtttggctattgtctgtgagatcggcag
cggtagcggtatcgtcacaacatttctaatgcaaaacaaaataataccgcaggaaaattc
catccacctagctgttgatatcaacccatgggcgcttgaagcaactttggatactgcgaa
gttaaattcatgtaaaagttcttttctagaagtgattcaagctgatttaaactccagtat
tcggaataatcaggttgatgtcctaatatttaacccaccatacgttcctgctgaatgcgt
tcctgacgttccaggctcaggagaggaggcagaccaatggctagatttagcgttattggg
tggaaaagacgggatggcgattactgataaactgctacgacaattagaacaaattctttc
tccagatggtgttgcatatatattattttgtgcaagaaataagcctaaagaagtcattaa
gaggtttgtcgatacttacaaatggaatgtgaaacttattgaaacgagaaaagcgggatg
ggaagtcctcagtgtgtacagctttacgcgctagcagttgcaaaacctttcacgttataa
ttgatcacctgtgtctttactcaaagcgtataactatatttcggtttataaagaaaaatt
catagctatgctcatgacagaatatcttttttgaggtcttcaccacaaccatataaatca
actgaccctagtccgtaaactttctcataatgtagataactcaaattctggaagaagctg
cgcagttgcgtgtgtctctcgattttgtgaatgcctcgtaataatggaagaccatctttt
aaagttgtcggtaattcaaggtcatcagttttggttatttcgtaatctttgaattctgcg
atttcatctaccagagcgacgaatgagttcgttttatatacgcaatttattgtatcaata
acaaaaatccactcattcgtagaggtgaagccttccatgttgagtaagagtagcagatcc
aaagttttacatacttgcaatattgtttgtgggtcgacttctgactgtatttgaagtgat
tcataaaattcttgcaaattagtttgtaaacagtaactaatcatagaccagtagtcattg
aaatgggactctgaaaatcttaaaagtaaaacccttagtaaaatccagcagcttccctta
agcttgatatctttggacaccaaatagtggaaaatgcaacttattaaagaggaaaagtgc
aacaaatatgcgtcatttggcgataccatcaacaagtacgatattttcaaaaggttttgg
cacttgtactcgacttctgaatcgcttcctaagttaaacgtgattaaagtcggagtcaca
cttgaacgcttggagccaatttctaatagtagatcgttcaagatttttgacttattttct
ggataaatggaccattcgtaaataatcttttcccaagtttggtcgctgccaattaccgaa
agttttttgtcattttggaacaattccgcaattaaaagcctccaacttttaaccttgctg
cccaagtgactaacaacagcagccaattctaagacataacctggaatagttttttcactt
ttgggtttgatataaggggttaggcattgatttacaattgtcgctaacgttgtattaaac
ttgtctcctccaatttggtcgttgacgatatattgaacacgccatactacaaattctaaa
tctttaaatgaatcagggtggccacgatataagttcgtaaagtttataaatgcattaggt
aggtatttgaaaaaaacgtcgctaatctctcttctgactctcttttgttctccaaactgc
gttttacttacttttccagaaataagggcaacaagttttaatatagacaacgaaacatca
gaataaaggttataattggttgctacttctctgaaaaatagcaggaaatccccataaaac
tcctccattgcagagttttctacagaatccacgtagttaaacaaaaatgcaatgatcgat
tccccgcttaatctttttaacatggaaggctcccctttagttaatttagttgtgcttgac
ctactcccgtcacgattagaaaacttgacagatgccgttctgttgtatctgataattaca
ccatataataaatgtggtattgtaatggcgggtttattgccgtcgagcacatgtactagt
gtgactgtagtattgtctgacctaatgctaatcaaattttccagaagttccaaaggttct
agtagaaataaggtttccaacagtttcttcgacctaaatttgaacttgtatgagttatga
ttagtggcgtccaggctagaatcatcgttagatttacacgaaatgttatgggcccaatac
cagatatctagacagcatgagatcacctgtctgaaagattgtagtattacgtctctttcc
ccttgaatcttactttcttcattggaagaatctgacgaaaaaacgtttgaaacaacggat
tgaataaaatcaccctttagattagacccagaaaagtatccttccctttcctcggtgaca
aggtaaccatgtgaaatctctaatagctcttccagaccacccagaagcaaagctattggt
tggtaataaccaccttctctcttttctagcaaaaacaatctctgaacacactgtacaaga
gatgcagacaatggtaaaatcattcgaaatatagaattctcaaaataaacaatgctttcg
gaaagtagcttcacataggccgttacaataagagggcttttcatatttgaaacgctggta
acaaggaaatcgatatattttaaatgggcagcattgtcatcaaaaatgtctagtttaata
ccattatcgtgtgatagtctgagaaccttcgatacaatatctaacaaggaaactgctatt
aactcgggctcaattccttcttctgcaatatatttagacgacatttgcagcaaaaatatg
acaatgtccttgaaattttgctcagttccatcgagtaagatatccaaaaggatcagagca
ctcctgatacttttcgcatgtgtattgctctttatatttagaaatctcatcaatgtaacc
aacagcaaacttttatatgtggaaacgtcttcattcttccaaatggtcgaagattttatt
gaggtaagctcagtggaaaaaactttcctagtgcgtccattgtttgttttcaaaacgtat
gcaagcatttggaactcgtatgtgagcatatcaaggtcatccctttcgtctaatctttct
ttttcgagacgattaacctttaaaatattatcagtcaaaatgtaaaataatcttgaagca
gagcccgagtttaatatcgataaaatccactttgaaacggttaaataaaaaggattctgg
tcatcaaaaagttcgcccaaaattaattcaagagggcgtctgatcaagtttgaatctgag
tctaattgtgtccataacaaatctaacacgcttaatctctcggatatatcttcctcttcc
acaaaagtatacactaacgcacttttaataaatttggatggaataaatctgtttaaagtc
tttaagttcttgacacctagtatttgatggcgtgggtcttttaaagatttccatacggcc
atcatgactactttcaataatttcatcgattcaatgaattccatgcgtgaatataagtag
ttaccaaaaatttccacaattccaacgatttcttctgattttgcatcattattagattca
caaagcctgggaatagcctcaaatatgctctgagttatttttttatccgaccagcttatg
tgagaacgttctttaagttcttcagactcagggatcttttcgaaaatagctataaataat
ttggagctttcattgatattttccaagtcccataagcttgaaagtagcttcttctgaatc
aggtctgctattaaaaaagttaaatcttctgttgtaaagggtggcaaacgctcagctata
ttttctttctctagaatgctagatggattagaaacattggtataaaacccacgtattttg
gccaaaagttcttcgcagcttacttcatcatcgtgctttagttttgagtgactgagaggg
agaagggctctctcggggatatagtttaacaatttgttgtacaaagaaaatttttggagc
ttataaatattgtcgaaatctttatcattagatggaagggccagtaaagttaataatatc
aaaggaaggtggcgtacgatgatctcttcgtcgtttccaatattaaaatttgttaatacg
aaatccaaaatttttaggtttttgatgtcttcaagttcttgaaatagctttccccatata
atatttgtttcagtattgtcaaagaaagtacgtgccgttttcattatttgttcgttttgt
ttgaatttttccgaggaatagagaagtgggatgaacaattcaggaattacaagtgagcca
atttcccatctatccattactgccatacttatcctgaatgcagttaacacggattcttct
tctgaaagaaggtcgcttaaaccttctaaaagggctgataatccatattttgtaaaatat
acattactttcctcgtttgctgacttaaccgaggtagtatattccatggagttcccgccg
ttattgtttagcatgcccccagcagtagggcccaacaaccaattccagatccgacgattc
aaagacatatccttgctcaaagtagttctacaacaactcattatcaataactttttatcc
tcagaagtaataagaacatttaaaacaggagagtctagcctcaacctctgtaataaaagg
tccaaaacgctccttttaataagaatatcattttcatcttctaaacaaccgacaaggcat
cggataagtagacctggttcaggggttactaaatctttggcagcaggcaataagaccttg
aatgcttcttcttttctttttttcctgtcaagatgagaatcgttggtttcagtttcactt
gggttctcttccgcttccatttttattttatttaccaagtgtggaacggcgtttaggctt
gggaactttctagtcaaccacgtcaaaccacctaaacgacgacccttgttagcagtcatg
actagaaacaacgtttgccaaaataaggaatcatcatccaagttctcctgcagagtctca
atgagttttaaagttaaaggtaaaaaatcgttgctttcgtcatcaattcctggcaataaa
ctagagatcaaaggtctgatgagcagtcttaacgttgtttgaggcaacagaaggatatag
ttatcgtaaagctctatcaaatgtgacctaacagacatagaggcataagtcatcaaaggt
aaaattcccggaatccatatgttacattctgtagccagagtttcaaggccaatatgttca
aagatatacgtatatacttctaaagttttctgatgaacaccagcaggcaaagctgggctc
aggcttgatgtcaatcttcgacttacttgatatggagaaggaacatagtaccttacattc
tgaaatttaggtgaccagctttgcaacgcctttaatagtgttcccaaactagcaatatag
tccgcccattctgttacagagtcaaatctttctaatgctcgctcgacattagcgcggaac
ttcttctgtttggagtctagttgtttattatttgagtcaattgtaaggggctttagtggt
aaggacattttttgtcaatcctctcaggaaaagctgatctgtcggctttttatttcaccg
ttataaacataattgggaggcttgagttttatattaggtattgctattgttccttttcca
gtgaaatcgaacttttaatcacgtgcctcgggtggaacgcccagcaaatatataagtatg
tcgtttattagtaaaacggtaatcagactctagatattccttctttcagcactcgcttat
gtcgttataaaagcttgattaatttgagtaattagcagtttttgccgtaggtatgttttt
agaatgttcttttgcacagtcagaagcgttgttacccataatttcgtgttgagaatatta
aataattacgtaaataatctgccaaatgctgacaatgattgaaaaataattttaaagttt
aaataatgcaaaaaatttgtgtaaaaagaatatgtgtcaacctaagccgttccatacaaa
taaatttccatcccatgcagttgaagccacatatcctggctttccccacaagctccagtc
tgcgccaaatacgaattctgaatgctgtgtgaaattgaaaatggatcctttagtagcatc
cgtagagttagttttatatgtttcttttgcaccatcgttgctgaggtccctccatattcg
acaggtcatatcgtatgaagctgacattaaaatattggaatgatgaggggaccaggtaac
ttttctgattgccagcccgtgagcattagggatttcattgatacagctgctgttatgcaa
ttgacctggaacagtcctcttgatagtcgctgattcatttttatttagcatcctaatgtc
ccagattctaatggcattatctacacctcctgtggcaactacataaggtctgtatttgtt
gaaatcgcaagtcaatgcttctagtcctgaatgcactaaaaaattattctgatttttgcc
ggaaggtagtctaatgtcaaataggcttgcataagaattccctgaacaggataatacgag
attttgatcgtggggcgagaactgtgcttggtatacacagttcctgttttttgaaatacc
tgtaaaacttttctttttcaatataatggcgtttaatgggtccaccattttagtaatctc
caatggtctaggggtcaaagtcattaaactttgctttcttagaggggaccatatttttat
agagccatcccatgaactacttaagaaattctgcctgttgactaagttccaattacaact
gaatacttctcgttcatgctctttaaatatagcaataggaaactctttaaaggttgtatc
aaacaagcgtaatgtaccatcgccctgtgcaaccaacacttggttttcatgactttcgtt
ccatgcaaggtcaaataaacaatcctgtgttaaaaaggaattaacttccactattctacc
tgatcggtcaatctcaaggatgaacaattttccattcccaaccaggccaaagtttgaacc
agcagctaccgcgagcctgttatcgaaaaagggagaatactggacaccgtacccactaaa
accttgcatgtggtagcgcaacatgttgtataaattatgcaaaaagttagatgatagtcc
gttaacaatatgaaatctctgcacttttcgagcgtcgaattccaaaccagaaagaaaacg
atttcgacctccggtaaaagattttatggtaagaaaacacagtttgtgttccacagttct
taaaagtgttttcaccttttactgttttgcgaaacgacttttcagacgaggttatgtcgg
tggtttaatttctcggccttcatatttacttgctggagacatgcaaatttctgatcaaca
atgattctagaactttaagtagaagtaaagaaaaataagtatatgatatatatatataaa
gatgcagataaaaaaaaaggtaaaaggagtagaaaataatgtctgaaaatggatgactgc
caataggacatattttcatattaacatacttcagaagcggtattgtttattgtgagctgc
gctgctcattgttatcattagggacgtcgttgtggatagtagtatcgcttgatgagctgc
cttggccttgagagggattttcgtctgtaggaggaaaggcagcagaattgttgttgcgta
gttcgacggtagtaacatcaccattttgatttctataactggcaacaccggaggaaaaca
agttatttctgttgttctcaccagtacttccacctcgttgttggtcattgctatggttat
tgtcgttattgttgtctcttgatccattcgtaaaatggcctgttaatcgtgaaatatttt
ccaaaaaggaacttccttgcgttgtatcgctactgctgctatcgtttctaccttgattgt
gaacagtttgtgctctgggtgctgttgttgcagaggtatcagaggtacctctctgggcga
cattaaagatatggtccaaaacggctcttagtctgttgtggtgagggtctgtagcgtcac
tactagtgttatttgagtttggaccgttcgctgctgatgggcttgccgaagaatcagaag
cggaaggattcggatttggactgtggaattggaacaaagtcaaagggatgggaacccagc
gaggactttgattgttattcgaaccaccagaattagagggtggattttgagtagttgagc
tcggcccgttgacaccgtttcgatcgctatcattaggcggtaaacggactggattgtgta
aaggttggccgttttgaggcactaaaaaaaagcctgttcttgataacacctgttcgccgc
ttgaagcgttaccaatggttgggacggttgtattggacgtgttttcggatggggcggaac
tattttcgttagtgctattcactgcagttgggtcgtataaaactcgtctaatacgttcaa
aagcagcttcgttagctgctacttcatccgtatcttgttgggctgcacgttgaacaccta
cagattcgctaatcttttgtctacaaaggggacaagaattttctaatcttgaccatttgt
agatacattccctcccaaaaatgtggccacaaggtaacttgattggtgagtgtttgtagc
ttggatttgtttcttcatcattgagagtgcgttgttgttcagtgagaggaatagaaggcg
gttcaacaaccgtagcatttgtgatcgatgggttactgtcattatcggcggttgtgcgta
agggagcaccttcattatccttccttttttttgttccttcagattcctcctcattttcag
aatccctttttctttttgctttagttgaatcaacttcatcttcatattcgtcgtaacata
tactacataagggcccttcggccttgggtaaatcagaaacttgcagaacgggaagcttat
caaactcatcctttgatattccttttggtctatttaatagtctgttgaatctctccattg
caagctgagcagcaacagatatgaagctgttcaaacggtcttgtggagtagacgcaggaa
catcacgaaaagataaaacaagagcaccgtcgggttgatggcccccatttccgatcccaa
agctgggcccagtaccgttggcaatcgtgctaccgaatgctgccgagttgttttcgttat
tatcattattagatatattgctcaaatgtgctaatctctccggagtgaaataggaatact
gaatggaaacggttatgtttcttgtttgttcagcgccaccattgagtggaccggaagctg
catttgaattattattattttcagcattatttggtgatgtatttgtgcctctgtcttgtt
cttgaccactttcactcataatgaacaaaagctgaggttacaagactatgagagaaaaca
aaggggaaaaaagggagaaacgaactatcctgaaatgctaaataatttctatctagagta
gcttcactagaggatatatatgataaactatatttccttcaatatatagtttttagctat
tatttcattattgatctggtgatactaatgcaatgtagttatatgtaaaaaattcttcaa
tattttttgacaatggcagatggaatgttttacccggctttttgcgtcgaagtatataat
tgttgattaagaagccagtaacaataaaaaagaacagtattatttattttacgttaaaaa
acgcttttctttcaagtaatgtacaatgttatacctccagatatacattgcaacttttaa
agtctagtaaatgcttatatggagggagggatttatcaaatgtgatgaaaaattgctgta
ataaatcgcgcgaaaaatggaggattcagattgtgtcctccgttttcttttctcgtagat
gaacttgaggtgggagataacattcctgttgaggaagtaattgaggtagattttgaaata
gagagagctgtcgtacttgtttgggttttttggcctttggagctggaagaacttgttgcc
gaatgagacgtggaagcaaagtagctgatcgaactattggcagcggtactgaacatgttg
ccgccggagacaatactttcgtatgtagaccaagtgcttgagtaaccaggtgctttaaga
gcacttggaaccgcactctctataatctcaatgtattcaccgtcgtcgctgaagttagcc
tgagccattgatatctccatattgtccaaatcatataccacgtaagtattagctaagaag
ttatcacccaaaataatggtcgggtctgactgcggtgcaatacctagtatacaaatgttt
gaacgactatctgtgactagctgaaaatcgcttaaccaattagaaagatagaatccacca
aaatcaaagatgatgctactctcttcttccatctctttgatacaatccattatgtagtaa
ccgtatgcactgctataggtggcaccaacctggtcagcaagcatttttactaactcggta
ggcatgtagctgatcgtggtacctgaatctagcaggactggaatctttgtagtggttagg
gttgtcagattatcttctttatcccctttcgacgtacctaatccttgtaaagtgacttgg
aattgaattgggtccttgtagccgcgatgctgcaaagtattaatgatgggaattgtgtat
aggtcgcccgcatattttccatggtccacagctccaaacaaaatggtaccatgtttcgaa
tcagaatcatttgcgaataaagaataagctgttgattttattacacccgaattctttagc
accatcggaaagttattgtaagtgtagcttttttgtacagagctgagagaaacaccagag
taggtgctctctaaacctggtaagccgatacccaagacaccaactgttgagtttgtttcg
tttgctacagcaaatgataaacccgtaatgttcagatcgttcaagcttaattggtcatgg
ccccaggtaccagatgcaaaagtcgtatcaccataggcaatcgaaaattctgtattattg
gagttgaatgtagacgacttagaggtattaaatgtcccgtatgtagcacagtcaattaac
tgtgatgtagaagctgtactatcaaaagtagcagtggcttcgctggtaactatagtggtg
tcgtagctaatttcagtaaacacactctcaaccacgctagccaaagcatccttgttcact
tgtttaaaggatgagccagtggtatccttctttttagtggaacagtatggattgtctgaa
cccgtgacccataaatcagaagaaccagtgtcgacaagcacagtaactttttgaggaggg
gtgccaatatctaattccaccgaataaaaactgttttgattagtcagttccaccagctcg
taatcatcatctcttgtcattaaacgtgttctaccttttgtatcatccaaagcgttttca
aatgaactgccgtatttcttctgaaaattcattttgacatagtcttcattacttggtaag
gatggaaaatctgtaacaccggcatctactattgagctgcagacaaggagcgcatctacg
acaaatgtgaggacagataatttcatagatctctttcttttttcgtttatttttgacgta
tttgctcaagcgaataacgacaagagcttgttttctcgttgatacttttagtcaattaca
atttcttagcaagaacgagtgacaccaaccaaatttctcccaaaagtgattatctgaata
atgaaagatggtaggaaataaggtattgaaacaggttcaaaactttaaaagaaaactgcc
aaataaactttctagatgcgtagctgaaatttcaacttcaaaaaaaaaaaaacgcgtgta
actttccacgtgcaaaacgatgtgtatgaatcccgtcttaattagtaaatagggtctagt
aagcgtagcgaggatgaattaaatgcattgttgcatatgaagagcaccttatggtatata
aatgtacgatcttgattcatgacagctttgcaagtaaacgtatcaaatgaatatcacgat
tttggctgtattacccgggcagtatacgcggcgaattttgttaaaaaatgtgttagactt
aagtcggagcaaatgaataatgggaatatataccgcataggttcgctagtgtaaaacagg
agactgtccaatagcattcgaatcataaccgaatctttgccagtgtgtgtataaaatacg
acaatgtcttccaatccagaaaattctggtgttaatgcgaataataatacgggcactggt
aacgctgatgcaatcacaggtgcgcaacaaaatatggtactgcaaccgagacagttgcaa
gaaatggccgctaagttcaggacattactgactgaagcaagaaatgtaggtgaaactact
cctaggggcaaggaattgatgttccaagccgcaaaaatcaaacaggtatatgatgccctt
accttaaacagacgtcgtcaacaggccgctcaagcctacaataatacttcaaatccaaat
tcaagcaatccagcttctgtttctactgaaaatgtccctaattcatcacagcaacaacaa
caacaacaacaacaacagacaagaaacaacagtaacaaatttagcaatatgatcaaacag
gttctcaccccggaagagaaccaagaatatgaaaagctatggcagaatttccaagtccgt
catacgagtataaaggagaaagaaacctacttgaaacaaaatattgataggttagaacaa
gaaataaataaacagacggacgaagggcccaagcagcagctacaagaaaagaaaattgaa
ctgcttaacgattggaaggtgctaaaaattgagtataccaagctgttcaataattatcaa
aacagtaaaaaaacattttacgttgagtgtgctcgtcataacccagctttacataaattc
ttgcaagaaagcactcaacagcaacgagtgcagcaacaaagggtacaacaacaacaacaa
caacaacaacaacaacagcaacaacagcaacagcaacagcaacagcaacagcaacgccag
ggtcaaacccaaaaaaagatctctagttctaacagcaccgaaatcccaagcgttactggt
cctgatgcactgaaatcgcagcagcagcagcagaatacaatacctgccaccaataatccc
aggggcaatgttaacacttcacagactgaacaatcgaaagctaagttaaccaatgtaaat
gcaacggcatctatgttgaataatataagttcgagcaaatctgctatctttaagcaaacc
gagccagctatacccatatcggaaaatatatctaccaaaacaccagcaccggtagcttat
aggtccaacagacctacaataactggaggttctgctatgaatgccagtgctttgaataca
ccagcaacaactaaattaccaccctatgaaatggatactcagagagttatgtcaaagcgt
aaattaagagagttagtgaagactgtcggaattgatgagggtgacggtgaaactgtcatt
gatggtgatgttgaggaattactattggaccttgccgacgattttgttactaatgttaca
gctttttcttgtagattggcaaaacacagaaaatcggacaatttggaggcaagagacatt
cagttacatttggagagaaattggaatattaggatccctggttattccgcagacgaaata
agaagtacgcgcaaatggaatccctctcaaaattataaccagaaattgcagagtatcaca
tcagataaggtagcagctgcaaaaaacaacgggaacaatgttgctagcttgaatacaaaa
aaataattatgttacccacattctccactcttccgcagaaaaaattcctaaagttatagt
tcacattgttatatatgtatctataaagcgaaattttttaaaattaattaattaattaat
attttgtatctaaagtgttcatactatattatttacttagattatacataattaaaaaaa
aaacttttttttcttgttttcattttgtttttattattaaatattaaaaaaagtgtccat
aacatcaatgttttcttttagcgctgattagttttcattggcgaaaccatgatccccgtt
ccattcccatcataactacgctctcttctgagttggtcttctagcttgaacatcaactgt
ccattatggtccttgttaatattttctttgattggactactagaaacacttgaagttcca
tcttttcttggtcttcctctttttcttggtgaccttttaattaccacgttttcatacttt
ttaccaccgctgcaaatcattctacttctgtgcacaaccaaagcgtcttctctattgaat
ttcttaccacagggacatgcatacgccttttcttggtgcgattttttgtgtcttatcaag
tcatgatttcgtacaaatgccttatcacatccagggtggtcacaggaatatggcctatct
tccaaatgtgtttgaatatgtgacctgatgttataccttctcttgaatgtttttgtacat
ccaggaaataaacattcaaatgttttatcaggcatttccttcacatatttatcgatcgaa
cctctgggcagtgttgtgagttttcttgtgatttttgagggactatttgtggtatatgtg
ttgatttccttaatgtgtgtgccgaattgaggtgaccttccttcgtactttgattggctt
ttcaagactgggcttggggtttcggaaataacaaatctactttcaggctcattttcctca
ttatcatctccttcattgtctgtatttttcgtaagtacattagggtctaaatcattgaaa
acgccttcccgatgtcgtgcttgctggctcggcggctttagatgtggtgtcgcagcattg
atacccaatgcattctcactgatagagctaaagtgtaactgcttacctcttggtgtatat
tggtctatataactggaggaaagggatactttattaactgatggagtattatttacagat
ccaggaattgtaggcataatatccacagaagcactctttaaagacactgattttgtagga
gaaggacctggttttccaagaagttcgatgcctaaacctaatggcttctcgctgtattcg
ctttcctggtcttcaacattaatcttgaaatctaaccttaagttattaggtgtaatattg
gcactattactggtggccgatgagactctactctttggagtgaagggcgtaataaatttg
gtttttgaactgaggttttcatttggattcgagcgaattttctttggtgaaatgagggag
tcattgaaaccttcgttcaattcctggaaacatagtggtcctacagtaccactagagttt
tttctctgcaggcagtacttttgtctgttattacgtctgcttgggctaccggtaaacgaa
gtattagacattggtggggagatcattggtgaaaggctatttgcgtatacatcctccaca
ttttctgaagcaggagaaatcttccttttgggagataaaaactgtggaccatcagagttc
tctaaggtagcctgcagttgttgttgcttatattgtgtttgtttgagttctaactctaac
ttcttattagcctcttgttgtgctctcaattgctcgcggagctcttgttgttgctgtaac
agtaattccccgaggtttctatcgaagcctttattaatttcacttttgtttatagtcgac
aataaattatccgccatggaaatcttcttttcatcgtggggcttatcactcattgttttt
tgataaacagtcataccactgtcttgatttaatctattttcattcaacaagcttgttgca
tttagagtcacttctctagaattattttctaagtcaaagttcatactttgccaatcattt
cctattaactcggagaaagtagaaaccttgacagatttttcatcagaaagtggtcccagc
ggaaggtttaagtcatttatttcattcattataacttcgttggtttcaccatagtttagg
ttcaatatattgcctagatcatctgttgctagtgttttatattcgccttctattgcataa
ctcgaagggtcactgccacgcgcatttgagtaataagagttggtttgtaggtcaaaattt
agactttgtacttttgaggcatcaaaccaagagtttgatgtatccatctttttcgaaaaa
acaatgacgttaatattttatttgattccgctttaattatatcgcagatgttaaacacgt
tctcagaatctatttacctagctccaagaacgagttatatggtggtatctagattgtcgt
tctcaaatctttcttccaacgatgccttttgtcttccgtgccaatacataaatagtgaat
aaaattgcagacaatcctctatagtactcaatcattgtttatagagcaaatctataggga
gaaagaaagatcattagtcgctaatggtaggtattgttattgtttacctttttcctaaac
aggttaaagtacgaaagtgaaaatttcatcctctctacttgcccggattgggattcagac
caagatatttccaacaatgctgctatgaattggaacagagatgttctaatgaatatttaa
caaggtgtgagcggagtgtaccactcatatcggctttcagataatcatactacctttcag
aatatctaacaataacactccgatatttgattcgctctcctttaagacggaaataacatt
ggccctagaatccaatgccgtaaatatctgcttgacaccatttaatgaaagaactgtctg
actgccgaagttttataagtagtttgactatgtttcataagttaggccactagacagcat
gtgaaaacggtgatcatagtaaaaaaatatcgtttgggttttggctacccggaggtcgtt
tgcaaaagaaagtatatgcaaatctacaaaacaatagatgtcgttgttgagataacagat
tggcacaaaattactaaattgttgtggtacgcagctatagtttggtacgaaagtagtagc
agaaattaacagatacaaatctgcaatttggcataatgtacaccaattattcacttacaa
gcagtgacgcaatgccgcgcacatacttggtcggcacagcctcaccagaaatgtctaaga
aaaaacgccagtctgcaaattgtgacaagccaacgaggagggttatccacatcatcgata
ctaatgagcactcagaagtcgacttgaaaaatgaactgccaataacatgcacgaatgaag
acggtgagatgacatcaagctcatggacttcacaaaccgctaatgattttctcaagctgg
catacgtaaatgctaagttggaccctagcttacctagccaatatttcaaacaagatatca
taaatgttttacagagcttggagatccctggatggtctgtgcccggctctaaagaatcct
cgttgaataagaatttattaactttaacacaaatcaagggggcccttacaaatgttattt
ataagattcactatccaaacttaccccctttactgatgagaatttttggtgatagcatag
attctgtaattgatagagagtatgaattaaaggttattgcgagattatcattttatgatt
taggacccaaactagaagggttttttgaaaatggcagatttgaaaaatacattgagggtt
cgaggacatctactcaagccgactttatagaccgggatacttcaataaaaattgctaaaa
aattgaaagagttgcattgtactgttccattaacgcataaagaaataacggaccaaccgt
cttgttggaccactttcgatcagtggattaaattaatagactcgcataaagagtgggttt
ccaataatgtaaatataagtgaaaatttacgctgttcaagttggaatttttttttaaaga
gtttcaaaaattataagcgttggttgtataatgattctgcttttacctcaaaattattaa
gagaggatgataaagatagtatgataaattctgggctaaaaatggtattttgccataacg
acttacagcatggtaatttactttttaaaagtaagagtaaggatgacatctcagtgggcg
atttaacaattattgactttgagtacgcaggccctaaccccgttgtatttgatttatcaa
atcatttgaatgaatggatgcaagactataatgatgtgcagtctttcaagtctcatattg
ataagtatccaaaagaagaagatattttagtttttgcacaaagttatataaatcatatga
atgagaatcatgtcaaaattgcttctcaagaggttaggatcctttacaatctcatcatcg
aatggaggccttgtacacaattattctggtgcctttgggctcttttgcaaagcggaaggc
taccacagcgccccctgatggaaggtgaaaaactaatgagcgaaaaggctggactaggtg
atgaaacgcaccttatggagcacaaaaataaagagaatggaaaatacgattgttctgaag
atgattcgttcaactatttaggattttgtaaagaaaaaatgtctgtcttttggggcgatt
taattacattgggagttatcgacaaagactgcccagatattggaaaaacagattacttag
acactaaacttattttttaagctgtatacacaatcaagtatttttctattcactgcgata
aaattgtgtttttcaacatgttaggtcaatggaaagtcattattttgaagcaaaatgtaa
aaaaagaatattattaagagagtaaattctttcaaaaatttagagcaagttatgtggaga
tcaaaagaatattagttgattctattatataataaatagttataatcattgtattttgat
gatgaaaattcagtatctaagagttatagccaagagagtatttttttaatacttttttcc
gcttttccatatctcattataaaaagaaaacattaattcatagttccatttatcatcata
gcatatctttaaatatcatacttaaatagaagagattcacacagtaatagcggacaagaa
taatcatgaaatcagattggtatgggctgcaaatttcaaatcaccataacaacatcttgc
gcgggtcttcaatcaactctttaacagtcttcaagaaggtaacagcttctctaccatcta
gcaatctatggtcataagtcaaagccaagtacatcattggtctagagacaatttgtccat
taacagtgacaggcctctctttgacaccatgcaagcctaggacagctgtttgtggtgaat
tgatgatcggagtaccgtataatgaaccaaaaacaccaccattagatatggtgaaagtac
cgcccgtcatatcttctagggttaatttaccgtctctagccttgtgtgataatctgacaa
tttcgttctcaatatctaaaacactcaatgactctgcattacgaacgactggggtaacca
aaccctttggagtggcgacagcaacagaaatatctgtgtaatcacgataaacaatctggt
caccttcaatggcaccattgacggctggaatatccttggcggccaaggtacaagctttgg
agaaaagacccatgaatccgaatttagtaccggtcttcttaataatctcatctttataca
gtttcctcatttccatcaaagctgacatgtcaacttcgttgaatgtggttaaggaagcag
cagtgttttgagactcttttaatctttcggcgatcctcaatctcatacggttcattttga
ccctggtttctgtacgtggaaaaggggtaaagctattgctagcaacaggtggttcctggg
ccttagagacggtcttctttggttggtcagccttttttggttctgtaacttctttctttg
gagcggcttctttctttggagcagcttctttctttgaagccgtttcctcacttgagtttt
cccttgcggcgacaccttgcgatggctccgcttgttcggtaggctctggcttagattctc
cagaaccctcagccggtgcttcaccaggctcgacctgagctaactcctcaccaacagtga
cagtgtcctctggtttgaaatttagcttcgtaacagtacctgatactggcgaattgacct
caatatcaattttatcagtctcaatagtggccaacagctcgtcctccttaataaaatcac
caacgtttttagtatattcctttaaagatccttcagtcagggactctgccatcggaggaa
cttcaatagaggtagatttaaaacgattgctagttatggagaacggattcgccgcaactg
aaattttcttgccggataaatatattgaacctaaggattcgaccttgttagcttgtttga
acaaacttgtagaagcatgcctcttgacgaaagaagcagccataacatttctagccactt
tagattttactaaggatttggcagctgcagtacgcgtagcgcgtgaaagcattgtttaaa
taattatctgaagttgtgtctttggtcgtaacaaatgtggtagtgaagtttataacaata
tatctattcactgatatataccgttaaagatagctgcctaattttttatttcggattttt
cttttttttacgttagatctttcctcccctgaagctcaaaaagagattatatatgaaaag
taggcctagttgagggaaaaaggatttgcatttgctgatagaccaagtgtgaatccgagc
cctgtagtagaatggtgctaatctagaataagaatgagctttaggaaccatagattcctg
cgtaatttgtggccgctttattggctcactccgggcaggaccttagttttgattggctgc
aaaaaaagggttgttaatatcgtctttgacggagatgcgggtggctggaattgttttgtt
tattattccccaagagagaagagacaagaagtagtaatgacgatggaacaaaaatcggtt
ctaataggaccacagggttgaatagagacgagtaaagacgcaacggtcaaggctttccac
gagacgatcgaatatgtcccacaacaacaggcataaaaagaataacgataaagacagcag
cgcaggtcagtatgcaaatagcattgacaattcattaagccaggaaagcgtctcaacgaa
cggcgtaacaaggatggctaacttaaaggctgatgaatgcggcagtggtgatgaaggaga
taaaactaagcggttttcgatttcaagtattttgagtaaaagagagacaaaagacgtgct
tccggaatttgcaggcagtagttcccacaatggagtactcacggcgaattcatcaaagga
tatgaactttactttggaactaagcgagaatttgttggttgagtgtaggaaattgcaatc
ctctaatgaagctaaaaatgagcaaatcaagtctctcaagcaaattaaagagtcattaag
tgacaagattgaggagctcactaaccaaaaaaagtccttcatgaaagagttggattcaac
taaagatctaaactgggatttagaatctaaattaacaaacttgagcatggaatgtagaca
attaaaagaattgaagaaaaagactgaaaaatcttggaatgatgaaaaagaaagcttgaa
acttctgaaaacagatttggaaattttaacattaacaaaaaatggcatggaaaatgacct
tagctctcaaaaacttcattacgataaagagattagtgaattaaaggaaaggattttaga
cttaaataatgaaaacgacagattacttattagtgtttctgacctaacaagtgaaattaa
ttccttacagagcaatagaactgaaagaataaaaattcaaaagcaacttgatgacgccaa
agcatctatttcttcgttaaaaagaaaagtacaaaagaagtattatcaaaaacagcatac
ttccgatactacagtaacatctgaccctgattctgaggggaccactagtgaagaagacat
ttttgatatagttatcgaaattgatcacatgattgaaacaggcccctctgtcgaggacat
ttctgaagaccttgtcaagaaatactcagaaaaaaacaatatgatattgttatcgaatga
ttcatataaaaacttactacaaaaaagtgaaagtgcatccaaaccaaaagacgatgaatt
aatgaccaaagaggtggctgaaaacctgaatatgattgcgttaccaaatgatgacaatta
cagcaaaaaagagttttcgttagaatcccatattaaatatctagaggcttctggctataa
agttcttccgctagaggagtttgagaacctaaacgaatccttatcaaatccatcatataa
ctatctcaaggaaaaacttcaggctttgaaaaagatacccatcgaccaaagtacgtttaa
cttgttaaaagagcctactattgattttttactgcctttaacatccaaaattgattgcct
gatcatacctaccaaagattataatgccctttttgagagtgtcaagaatccatcaattga
acaaatgaaaaaatgcctggaagcaaagaacgacttacaatcgaatatttgtaaatggct
ggaggagagaaacggctgtaaatggctaagtaatgacctgtatttttcaatggttaataa
gatagaaacaccttcgaaacaatacctgtcagataaggcaaaagaatacgaccaagtgct
gattgatactaaagccttagaaggtttaaagaacccaacgatagactttctaagagaaaa
ggcttctgcatcagattatttattactcaaaaaagaagactacgtgagcccatctctagc
atacctagtcgaacatgccaaggctaccgaccaccatttactatcggatagtgcatacga
agaactagtcaagtgcaaggaaaatcctgatgttgaattcttgaaggagaagtctgctaa
actgggccatactgtggtatccagcgaggaatattctgaattgcaacgcaaatactcaga
attggagaaggaagtagaacaaccatcactagcatacctagttgaacacgccaaggcgat
caatcaccatttactatcggatagtgcatacgaagacctagtcaagtgcaaggagaatcc
tgatgtggaattcttgaaggagaagtctgctaaactgggccatactgtggtacccaacga
agcatattctgaattgcaacgcaaatactcagaattggaaaagaaactagaacaaccatc
tctagcatacctagtcgaacatgccaaggctaccgaccaccatctgctatcggatagtgc
atacgaagacctagtcaagtgcaaggagaatcctgatgtggaattcttgaaggaaaagtc
tgctaaactgggccatactgtggtatccagcgaggaatattctgaattgcaacgcaaata
ctcagaattggagaaggaagtagaacaaccatcactagcatacctagtcgaacatgccaa
ggctaccgaccaccatctgctatcggatagtgcatacgaagatctagtcaagtgcaagga
gaatcctgatgtggaattcttgaaggaaaagtctgctaaactgggccatactgtggtacc
caacgaagaatattctgaattggaaaagaaactagaacaaccatctctagcatacctagt
cgaacatgccaaggctaccgaccaccatttactatcggatagtgcatacgaagaactagt
caagtgcaaggaaaatcctgatgttgaattcttgaaggagaagtctgctaaactgggcca
tactgtggtatccagcgaggaatattctgaattggaaaagaaagtagaacaaccatcact
agcatacctagttgaacacgccaaggctaccaatcaccatttactatcggatagtgcata
cgaagaactagtcaagtgcaaggagaatcctgatgtggaattcttgaaggagaagtctgc
caaactgggccatactgtggtatccaacgaggcatattctgaattgcaacgcaaatactc
agaattggagaaggaagtagaacaaccatcactggaatacctagttgaacacgccaaggc
caccaatcaccatctgctatcggatagtgcatacgaagatctagtcaagtgcaaggagaa
tcctgatgttgaattcttgaaggagaagtctgccaaactgggccacactgtggtatccaa
cgaggaatattctgaattggaaaagaaactagaacaaccatcactggaatacctagtcga
acacgccaaggccaccaatcaccatctgctatcggatagtgcatatgaagacctagtcaa
gtgcaaggagaatcctgatgttgaattcttgaaggagaagtctgccaaactaggccacac
tgtggtatccaacgaggaatattctgaattggaaaagaaactagaacaaccatctctagc
atacctagtcgaacacgccaaggccaccaatcaccatctgctatcggatagtgcatacga
agaactagtcaagtgcaaggagaatcctgatgttgaattcttgaaggagaagtctgctaa
actaggccatactgtggtatccaacgaggcatattctgaattggaaaagaaactagaaca
accatcactggcatacctagtcgaacacgccaaggctaccgaccaccatttactatcgga
tagtgcatacgaagatctagtcaagtgcaaggagaatcctgatgtggaattcttgaagga
gaagtctgctaaactgggccatactgtggtacccaacgaagcttattctgaattggaaaa
gaaactagaacaaccatctctagcatacctagtcgaacatgccaaggctaccgaccacca
tctgctatcggatagtgcatacgaagacctagtcaagtgcaaggagaatcctgatgtgga
attcttgaaggaaaagtctgctaaactgggccatactgtggtatccagcgaggaatattc
tgaattgcaacgcaaatactcagaattggagaaggaagtagaacaaccatcactagcata
cctagttgaacacgccaaggctaccaatcaccatttactatcggatagtgcatacgaaga
tctagtcaagtgcaaggaaaatcctgatgtagaattcttgaaggagaagtctgccaaact
aggccatactgtggtatccagcgaggaatattctgaattgcaacgcaaatactcagaatt
ggagaaggaagtagaacaaccatcactagcatacctagttgaacacgccgaacaaataca
atcaaaaattatatccatctcggacttcaacaccttagctaatccatctatggaagatat
ggcttcaaaattgcaaaagttagaataccagattgtttcgaacgatgagtacattgcatt
gaaaaatacgatggaaaagccggacgttgagttactaaggtccaagttgaaaggttacca
tataattgatacaacaacgtacaatgagctagtcagcaatttcaattctcctacgttgaa
gtttattgaagagaaagccaaaagcaaaggttatagattaatagaacctaatgaatacct
tgacttgaataggatcgccactacaccttctaaagaagagattgataacttctgcaaaca
aattgggtgttacgctttggactctaaagaatatgaaagactaaaaaattttctgcagaa
tccctccaagaaatttatagaagaaaatgccgcattacttgaccttgttctagtggacaa
aacggagtaccaagcaatgaaagataatgcaagcaacaagaaatcacttattccttcaac
caaggcacttgatttcgttgcaatgcctgccccacagcttgcttctgcagagaagtcatc
actacaaaaaagaactttatctgatattgaaaatgagttaaaggccttaggctacgtcgc
aattcgtaaagaaaacctgccaaatctagagaaaccaattgttgacaatgcctccaaaaa
tgatgtcttgaacctatgttcgaaattcagtttagtaccattgtctactgaagaatatga
taatatgagaaacgaacacactaagatcttaaatattctcggtgacccatctattgattt
cctgaaggaaaaatgtgaaaaatatcaaatgctcataattagtaaacatgattacgaaga
aaagcaagaagccattgaaaatccaggctacgaatttattttagaaaaagcatcagcact
gggatatgaattagttagcgaggtcgagctggaccgcatgaaacaaatgattgattcacc
agatattgactacatgcaagaaaaggctgcccgcaatgaaatggtgttgttgaggaacga
ggagaaggaagcattgcaaaagaaaatagaatatccctctttaacatttttaatcgaaaa
ggctgctggaatgaacaaaatacttgttgaccaaatcgagtatgatgaaactataagaaa
atgcaatcatcccactcggatggagctagaggaatcctgtcatcacttgaacttggtttt
gctcgatcaaaacgagtactcaactctaagagaacctttggaaaatcgaaatgttgaaga
cttaattaacaccttgagcaaactaaactacattgcaatttctaatactatctaccaaga
tttaattggaaagtatgagaatccaaactttgattatctaaaggattctttgaacaaaat
ggattacgtcgcaatctcaagacaagattatgaattgatggttgctaaatacgaaaagcc
acaactggattatttgaaaatttcttcagagaaaatcgaccacactgtagtgcctctgtc
tgagtacaatttaatggttacaaactatagaaatccaagcttgagctacttaaaagagaa
agccgttttgaataatcatattttaataaaagaagatgactataaaaaaattttagcagt
atcagaacatccgacagttatccacctctccgaaaaggcatctttattaaataaagtctt
ggtagacaaagacgacttcgctactatgagcagaagcattgagaaaccaacgatcgattt
cttatccactaaggcgttgtcaatggggaaaatactagttaatgaatctacgcataaaag
aaacgagaaactattatctgaaccagattctgaatttttgaaaatgaaagccaaggagca
agggctaattatcatttcagaaaaggaatattctgaactgcgggaccaaatagaccgtcc
tagcctagatgttttgaaagaaaaggccgccatttttgatagcatcatagtagaaaacat
agaataccgacaactggtaaacactacaagcccatgtccaccaatcacctacgaagactt
gaaagtatatgcccaccaattcggtatggaattatgcctccaaaaacccaacaaactttc
tggtgccgagagagctgagagaatcgacgaacaatcaataaatacgaccagcagtaactc
gaccacaacatcgagcatgtttacagatgctctagatgataatatcgaagagcttaatcg
tgtcgaattgcagaataatgaagattatactgacataatctcgaaatcatccacagttaa
ggacgccacgatctttatcccagcttatgaaaacatcaaaaattctgctgaaaaattagg
ctacaaattagttccgttcgaaaaatcaaatatcaatctgaaaaacattgaagctccatt
attttcgaaggacaacgatgatacctcagtcgcttcatcaatcgacttggaccacttatc
aagaaaagcagaaaaatatggtatgaccctcatttctgaccaggaatttgaagaatatca
tatactaaaagataacgcggttaatctgaatggtggcatggaagaaatgaataatccctt
gtcagaaaatcaaaacttaacagcaaaaactaccaataccgctcaagaaggggcttttca
aaacaccgttccccacaatgatatggacaacgaagaagtcgaatatgggccggatgaccc
aacattcacagtaaggcaactcaagaaacccgctggcgaccgtaatttgatcttgactag
tagggagaaaacactgttatcaagagatgataatataatgagtcaaaatgaggcggttta
tggtgacgatatatctgatagctttgtagatgaaagccaagaaatcaaaaatgatgtaga
cattattaaaactcaagctatgaaatatggtatgttgtgtattcctgaaagtaattttgt
gggtgcatcctatgcaagtgctcaagatatgagcgatatagttgtgctttccgcgtccta
ttaccataatctaatgtcacctgaagacatgaaatggaactgtgtaagtaatgaagaatt
acaagcggaagttaaaaagcgtgggctccagattgcactaacaacaaaggaagataagaa
aggtcaagccacggcatccaaacatgagtatgtgtcgcataagctaaacaataaaacatc
tactgcgtccacaaagtctggagcaaaaaagggacttgcagaagctgcagcaacaactgc
ttatgaagattccgaaagtcatccacaaatagaagagcagtctcatcgtactaatcatca
taagcaccataaacgtcaacagagtctgaattctaattcaacctcaaaaaccacacgatc
atcgaggaatacgccagcatcaagacgagatatagtagcatcatttatgtcacgtgcagg
ctctgccagtaggacggcatctttacaaactttagcatcattgaacgaaccaagcataat
acccgcgttaacccaaaccgtcattggggaatatttgtttaagtattatccacgcttggg
accttttggattcgaatcacgtcatgaaagattcttctgggttcatccatataccttaac
tttgtactggtccgcttctaatcccattctagagaatcctgccaataccaaaacaaaagg
tgttgccatcttgggtgttgaatcagttaccgaccctaacccatatccaacaggattgta
tcacaaaagtattgttgttaccacagaaactaggactattaagtttacttgtcctacaag
gcaaagacacaatatttggtataattccttacgttatttacttcaaaggaacatgcaagg
gataagcttagaggacatcgctgatgatccaacagataatatgtattcaggaaagatttt
cccattgcccggcgaaaatacaaagagctccagtaaaagacttagtgctagccgtagaag
tgttagcaccaggtcactaagacatagagtaccacaaagccgttcatttggcaatttgcg
ctagttaaaaaaactaaataactctaagtaaattaagaacaataataatcattatttcga
tttttagtcctgtaaacacgtttgccaccgatgagtaacactgaaaaatcagagaaagaa
aaaaaaaaattctatctaatgaaataaataaactaaaaagattaaattaactaattctca
tgttagtaggtcacgaattctttaattttgttttgtgactgaaataaatatgaaaacgat
catgaataaataaataaggagaggcagcagaaatacgccaaatattcaaagggctttgtt
gttgaccgactaccaagtcatgcgctgcaatgctttaacactagtatgtaagttcctagg
cttactcaaataagtgatattatcgttgttgcttgggactagggaagtaggaagtggagt
caatgccgtatccttacttcttccatcgttagcattttgatatatttcaacgtccttatc
atcaccgtgtttgaaacagcaacgcttaccgtacggacagtagcctaacttcgaccaatt
tatgcaaggtttagttctataattatttgattttttcttgaatttcagttcattaagacc
atgagcaaattggcatttatttccatacttacaatagcctttaatagtaaaagattcaca
gagctcagttttgtataaggtcttattaactaattgaggaagctgcaaaggtgcccttct
acaaggttccagttttgttgttttctgaattggaagtgtgtatggaagtccagtggactg
agaatccacctgagatagtttttgtaaattctccgctgtcaaaggtaatgaaaatgcact
tgtggtgtaagtagggttgatctcaacttcgagtgaccttttcttacgttttttctcagt
tgtagcaagtgttgagatgttattattgcctgcgaaagggttattaatgggtaatgtatt
tgtaggtctggaatcagatataatcaagtctttaaaatctcccaacggatgataacagtt
tggtttggatggtaaccaaggagaaggccttggtgagtattcacttaaaatgtccgtttc
atttatattatgcccctcggagctgctgctgtcatcattatcggtattttcattgagcag
tgtctttaaataatattcttcgatttctttaatctttgactcgtactccttgttgaggtc
agaaaaaatcgaggacgtagtcgttgaggtcgaattggcattcggtatgtttaaatagta
gctgttgggcgcaacattcggcatcatggctagtgttgatccttaatagttcttattggt
tgagttgccgaagagactgtgatatagggttctacggctttacaatcaacatatgggtga
agaggctaaataagatgtgacttgttaagagagcaaccgcaacaagagtgcaaaaccgtc
acactatgtccaataatctagattatcaacctttgagttaatgttctctaatccagtata
ttagtaactgctcacactaatcaagagcgagagagaatacgagcgaaaaagaaagaagaa
aaatttgggtgccattggcacagaccctaaaagagatgtgagagaagtgggccatatatg
tatatttttcccgaatgtcctaataagtaatgattggaaatcctaggtctataaactcgg
gtaatagaaggtggaaaatgaaaattttctattttccaattgtaagatcagcaggcatcg
ttagattggctttaaagagctgagtttcccatgctgtcggttggtataatttaaggaaaa
gccctccctccatatccagaaggcacttgttaatactatggattataaggaagaacagaa
gcaggaactagaagttttagagtccatttatcctgatgaactgcgcatcataaacgatga
atacccaaagattaaatttgaagtagccattaaattagagctggatacaggtgattctac
ttctgttttaaccaaagagcacactataatcgccgaattcaagttaccagaaaactaccc
tgacgaaccatgccttataagcttagaagcccaagaagttgctttgaatgacaacgaaga
agataacgaggaagatgaagacgaggttgaatatgacgatcatggtaataaagtactgaa
aaagtttgaaaacctgcccgatttaattagctttaaggggtacttgcctgaattaaccgt
acaattagaatcgcaaatcgaaaccgatatgttattgggtatgcaaatgtgttttgcatt
gatttcatccataaaagaaagatgtgagcaatggtatagtgaacaattgaataagctcga
gaagcagtacgagctggaagcacaagaacgtgaaaagaaggaacaggccaagttccatgg
tactaaagtcacaagagaatcgtacttggaatggaggtctaaatttcgccaagaactgaa
actggatgaaagggaccaggttcgtagaatgaaagcgcaccacgggaagctaaccggtaa
gcaaatgtttgaacaaggcgtggtgggcacaggcgacgagtatatggaagaggatgacgc
gagtgtagatgacgtagccaagggacttgccaagaccgaaatagcaaatcaataaatact
tgtgtacttaagtatttaagtattttcttctgcatggatcatgacatatacaaatgtatc
tatataattttttttttgtatttcaataaaaagaaaactgacatttgaagaagaaaatag
acaagtttttagtaagatattattagtgtatatatggatacatatatctgagaatgaaaa
gttgttgactgtattgaatgtattgggagatgaaggggtatttggtgattagaccaacga
cttggagtaagagaataagtcggaaaatgcatcatttcccttcgacttgtcctttgtagc
ctgaggtcgcgctttttgctgttttttctccgcaaagggcaatgatgtttgtgcagcagc
ggtggtatctgtgtctgactttgggccatcccagtcaagcaaatcatccattttactatt
ggaagttttaggtgctgttgtgtcgggactcgtttcgctttggaaatcgccaaactcatc
atcatcatcatcactattgttgttgatattattgtttttgttgtcattattaccattgtc
tattgttatattattcgtggtgctagtactatcgtctagatcgatcaagtcagggatgct
atcttgttgttgctttcttttcctctgctgttctttatttttaatctgctctcttaatat
ctcccttctttgtcttctttgttcttccatgtgagaacgcctgcgagtattcgaatttgc
ttctgtttccacaggaacattgaagttggtcacattattagcatccatttcactgtcaaa
gccatctgcatctgcatcaaattcatcgtcgtcgatgttatcgtaacttgcagaggttga
aatctggttggcattataaatggaggattctccttgctgtcgaattttcaaggcattctt
cttattcttggctctttcctttttcaaaaattgtgggtcttccaagtattgcaagataag
ttctccctttttcctaatacctctctcatggatctccattttaccatcattggagaattt
taccttgaattgggcaatctccctggttaaaatatgcttatgagtgagcaaacatgacct
aatctgattcagttcgtcacctgtgtcgacgttcaataataggaattcaatgactactag
acattttaagaccaccctccattcggagccataattaacgtagtcctttcttgccttttc
gtataggttcttgggcctggtagcgatatggtcgactaatcttttcaacgtgtattctgt
catcaagtagagcggcacttgatatctgttccttaaaaccttggcgaggtgcttcggtgt
ggggccccaagcatcggtatttgtagcacgacggatatctatctgataaggctcatattg
gacgatcacgttttgggcaaaacgcgcagcatttctaatatcatggatacctaaattttg
aatcttttttgataatgagtccattttgtatggtgttggtatttatgcaattggaacgtt
taatttgtgtatatgaatttcccttccgacttgtatattggatagaaatataatttttta
aaaaatgtaaactataagcagcctggaaagataagcttgaccaattcttattgataaaaa
actaaagataaattcaaccgaaaactaaaacctagattgaaattaaaacaagaatgaatg
aatgaatcaaaggacctgaacatgaaaaaaagtgcaggagaaagaaaattttctcgctgt
ggaaaataagccgaaaatccgttacctagaggaaagaaagaaacgtgggaaaaacaggag
gcggtacccggcggcgtcaacttaacaggcataacctaggcggtagttggctagttggaa
agcctggcaacatactccgatcaaggtaggaagagttagttataagaattgattgtcata
catacacataccttatacatatacatataatttaagagagaatagttcgtttcaattttt
gctgtattgttccaggcagagcggttataattcaccggacttggcaacaacgattcgcgc
cttggtggcaccggaaggagaacccaaggactcaaccttcttaacgatgtcgtaaccgtc
aacaacttcaccaaagacaacatgcttaccgtccaaccatgggcatggaacggtggtgat
gaagaattgagaaccgttggtgtttggaccggcgttggccatggacaacaaacctggtct
gtcgtggtgcttcttgaagttttcatctgggaatttgccaccgtagatagacttaccgcc
ggtaccgttaccagcagtgaagtcaccaccttgcaacatgaagtctggaataactctgtg
gaatggagatccagcgtagccgaatcccttttcaccggtacatagagctctgaagttttc
tgcagtctttgggactatgtcgttgtacaacttgaaaacaacgcgcccaattggttggcc
atcagcttcgacatcaaaatagacttgggacatggtagtattagcggttgagtttggatt
gagttgagatgttaaattctagacaaatcttaatataacctatctagcgaaaaaggagga
acaaatgatgacgacagtggcaaaaggatagaaggctcaagagaatacgtttatatttat
acagggaatcgaacagacacttgtcagcgtaagcccaaccaaagtgagaagggccacggc
cattaccagagacagaaatgagtggaaacgcgtggaagcccgtctagcagaggaagaaat
tcgagacgaggcgggacgtggcgggctgatcgccccagaaaataccgtagaggacgaggg
gggcggtggaaacccctaaggggcgaaatgcgggtaacatctaaaagcgacgggtaagca
tattgcgggtgtaaaatttttcatttcgagcttacttcaagatgatgtatatgtttaaat
cacattgattatagaagtctcatcggtaaggcagagcagaactggagacgtctgaggtaa
aatttcgataatacaagatgatgaaaggtagcaggcgcacaggtaataacactgctacca
cgctaaacacgcctgtggtcattcatgccacgcagctgccccaacatgtctctactgacg
aggttcttcaatttctggagagctttatcgatgagaaggagaacattattgatagtacta
ccatgaatacgatcagcggcaacgccgctgacgcggacgctgccgctgtggctaacacca
gcctcaacatcgacaccaacctttccagctccatatcgcaattaaagaggattcagagag
acttcaagggtctgccacccgcccaagacttttccgccgcacccattcaagtctccacga
cggagaagaaggagataagcataggtgtcagcgctaccggcggcaagaaaactacattcg
ccgatgagtaagacctgtagcagcagccttgcccttttacacaaaatcctacatatccat
tcacatacgccttctgtatactacaatatatgcatatcagttagaatcctgacatctgag
cgtcttcagtgttttttttctctttctttccaaatccaaatatcaccggcagcggcctca
aagtacccggttttcttttttttcacacttttttttttccagatcatgttgtcaagcttt
gattgactcattttcctctgactactaccagttcaaaatgttagagaaaaatagaaaagc
agaaaaaataaataaaagaaccatatttatttgttcattcactttcgagtataaaattaa
atcttgtctttcttgttttcacttaagtacacatacaaattaaattgtagaaataaagcg
ttttaaaatggctggaaagaaaattgctggtgttttgggcgcaacaggttccgttggtca
acgtttcattctgttgttggcaaatcaccctcatttcgaactgaaagttcttggtgcctc
ttctaggtcagctggcaagaaatacgttgacgctgtgaactggaagcaaaccgatttgct
accggaatctgctaccgatattattgtttccgaatgtaaatctgaattctttaaagagtg
tgacatcgtcttttccggattggatgctgactatgctggagcgatcgaaaaggaattcat
ggaagctggtatcgccattgtttccaatgccaagaattatagaagagaacaagatgtgcc
attgattgttcctgttgtcaatcctgagcatttggatattgtagctcaaaaacttgacac
tgccaaggctcaaggtaagccaagaccagggttcattatctgtatttccaattgttccac
tgcaggtttggttgcaccattgaagcctttgattgaaaaattcggtcctattgatgcttt
gaccactactactttgcaagcaatctcaggtgctggtttctccccaggtgtaccaggtat
tgatatcctagacaatattattccatacattggtggtgaagaagacaagatggaatggga
aaccaagaaaatcttggctccattagcagaagacaagacacacgtcaaactattgactcc
agaagagatcaaagtctctgctcaatgcaatcgtgttgccgtcagtgacggtcataccga
atgtatctctttgaggttcaagaacagacctgctccatccgtcgagcaagtcaagacatg
cctaaaagaatacgtctgcgacgcctacaaattaggctgtcattctgctccaaagcaaac
tattcatgttttggaacaaccagacagacctcaaccaaggttggacaggaatcgtgattc
aggctatggcgtcagtgtcggtagaatcagagaagacccattgttagatttcaaaatggt
tgtcctttcccacaacaccattattggtgccgctggttctggtgtcttgattgccgaaat
cttactagcgcgtaatttgatttaaggaaaaattgcaaagttatgtcttgatcttacttt
tttttcgaacgaacaaaaaatacaaaacaagtaaataagcatatgtgtatgaatatacgt
ataataatttgaaacgtaaatctttattattagtttctagagtttcgagaattcgtgatt
caatgttcattattttttctttacttttcttttcaatagtataataccaagcctttatta
tttttcttccacttcaagaaaaggtaattctctcgctgacccaagaaaaaagctaaacag
agagcgtagtgatgcatacaaacaactcatttacatgggaaaaaaaaggagagaggaaag
cagcagacatatctcaaagctgggatacactcacaatagcactgttggtactcatttcag
gtaatactcttggaagggatcccttaaatgaacacatcatttggctcagtagtgccttcc
actaatttcaattttttcaaagggcatggaaataatgataacactagcgcaaacagtact
gttaacaacagcaatttctttttaaatagcaatgaaacgaaaccttcgaaaaatgtcttc
atggtgcactctacctctcaaaagaagtcgcagcaaccgttacaaaatctctcacactca
ccttcctacacggaaaataaaccagataaaaagaaaaaatatatgataaacgatgccaag
accattcaacttgtaggtccactgatttcctctcctgataatttgggatttcagaagagg
tcgcacaaagcaagagaattaccaaggtttttgattaatcaagaacctcaattggagaaa
agagcttttgtacaagacccctgggacaaggctaatcaagaaaaaatgatttcattggaa
gaatccatagatgacctcaatgaattgtatgaaacactaaaaaaaatgagaaatactgag
cgttcgatcatggaagaaaaaggtttggttgacaaggccgattccgctaaagacctttac
gatgctatagtatttcaaggtacctgtttagatatgtgtcccacattcgagaggtcaaga
agaaacgttgaatatactgtgtattcctatgaaaaaaatcaaccaaatgataaaaaggct
tctcgaactaaagctttgaaggtcttcgcgaggccagcagcagcagcagctcctccatta
ccttctgatgttaggccaccccatattttagtcaagacattggactatattgtagataac
ttattaacgacattgcctgaaagcgaaggattcttatgggataggatgaggtccataagg
caggactttacatatcagaactattcaggtccagaggctgttgactgcaacgagagaatt
gttaggatccatcttcttatcttgcatatcatggtgaaatcaaatgtggaattttcgctt
caacaagaactagaacaattgcataaatcccttatcacgttatcagaaatatacgatgac
gttcgttccagcggcggaacatgcccaaatgaggctgaatttcgagcttatgctctcctg
agtaaaataagggaccctcaatacgatgagaatatccaaagattaccaaaacatattttc
caagataaattagttcaaatggctttatgtttcagaagggttatcagcaattcagcctac
accgaaagaggttttgttaaaactgagaattgtttaaacttctacgcaaggtttttccag
ttaatgcaatcacccagcttgccattattaatgggattttttttgcaaatgcatctgacg
gatattagattttatgccctaagagctttatcacatactttaaacaaaaagcataaacca
ataccatttatttatttggaaaatatgttactctttaataatcggcaagaaataattgaa
ttttgtaattattactcaattgagatcataaacggtgacgctgctgacttaaagacctta
caacattattctcacaaattgtcagaaacacaacctttaaaaaaaacataccttacctgc
ttagaaaggagattacagaaaactacttacaagggtttaattaatggcggtggagataat
ttcgcttcttcggtttatgtgaaggacccaaaagaggatagaataccttctatcgcagac
caatcttttttaatggaaaattttcaaaacaactataacgaaaagttgaaccaaaactca
tctgttaaaccacaaatcaacacctctccaaaaagagttgcaacgcggcccaatcacttt
cctttttcacaggaatctaagcaattacctcaaatatctcaatctcaaactttatcaaca
aatcctttattaacgccacaggttcatggagatctatcggaacagaaacaacaacaaatt
aaaaccgtcacagacggaggctccccatttgtttttgaccaatcagcacagaattctacg
gtgcaggcttccaaggctcacatgatatccacgaccagcaatggtgcttatgatgagaag
ttgagttcagagcaagaagaaatgaggaaaaaagaagaacaacgaatagaagaagagaaa
actcaattgaaaaagaagcaagaaaatgcggacaaacaagtaatcactgaacaaattgca
aatgacttaataaaagaagtggtaaacagtagcgtgattagtattgttaagcgtgaattt
tcagaggctaattataggaaggacttcattgacacaatgacccgtgaactttatgacgca
tttcttcatgaaaggttgtatctgatctatatggattctcgtgctgaattgaaaaggaat
tccactctaaaaaaaaagttctttgagaaatggcaagcctcttattctcaagcaaagaag
aaccgtatattagaagaaaaaaaaagggaagaaatcaaactcgtaagccaccaattagga
gtaccaggttttaaaaaatccacatgtttgtttagaaccccgtataagggtaacgtaaat
tcatcatttatgctatcatcttcagataagaatctaatattttcacctgtaaatgacgag
tttaataagtttgcgactcatttaaccaagatttcaaaactttggcagccgttagagatg
caatcaatctattatgataaccttacgaaaaagttcccctccaattctcttactccggca
aatttattcatttatgcgaaagattggacatcactctcaaaccgttggattttaagtaag
ttcaatctgcaaacagcacaggattcaaaaaagttcagcaataatattatctctagcaga
gtaatttgtattgatgatgaatatgaaccatctgattttagtgatctgcaattattgata
tttaatacaggtgttacgaatccagatatattcgatttggagatgaaactgaaagatgac
ggtgaagaactgataaagcttatcactggtatttctctaaatacaaatatatgcttttcc
cttttgattatttattgggaatccgcagaaaatactttatcggaaagtaccattaaacac
ttactaaaattaaaccgaatatctaaaaactatagtagtgttattgaacgcattgactta
atgaatctcaccgaagaatcccctcataagtgtctagaggacaaattatctgaaatatca
cattcttatgtgtacaagttgacagaaaggggaaaatatgataaaacacttcgtcagaaa
aggtcattggccggcattcactcacgtagcactcaactacaaactacaaaggacattgac
caaaagatgaagaaaatgctggaaaaagagaaaaacaagtaccaacaacaaataggcgaa
aggaacacctatgctcacctagaatcgcatatagatgcatcaccaagaagcaagaaaagg
aaattgccaatactcctgtcaacttctcattcgagccaatttaaaactcctctagcttca
agattaaacacctctggatcgtctacttcaccacctttaccatctcatttggcgatgaaa
ttcaggaaaaactcgagagttactagtttacataccgttttgccagtctcaaccccttca
cactcaaacaacataccagctgcaagttttagcgggaataacactaccgatatacagtcc
caacaattaatcgaaaaccagaagagtacatctgtatatttgaataacgtttctgaaagg
attctgggaaatcaagaaatatgtcaaacaccaattaatcccgttactcctgtgctagac
ggcgctgaccaaggcaaagaggatatccctgatagtatattagagctgaaaatccttatc
gattctgtcaagaagaaagtaaataatgattaaagcatttgtaatatataaacaaaagaa
atgtgcattttttctatagctttaggaaaagtatttgatcatcacccatttcttattact
gtcggcgtgccatccttttctctaaagctcggcggaagaaaaattcaataattgtgcaaa
aagtgaagccaaggttgcaaatacagagttatatcaaaagacctacagagtatacataca
caatctcggggaaaagtcttctgatatattaactttacacatgcattgcctatcataatc
atatactgttgaagactaatagaagcatctctagggaaaaaaaggaaacaggcgtgtgat
aagaggccaaaaagttataaactgcttaaaaatagggaagttccttgaggaatatgagtt
ctgtcaaccaaatatatgacctatttcccaataagcataatatccaatttacagattctc
attcacaggagcatgatacttcgtccagcattgctaagaatgatacagacggaagtataa
gtataccaggtagtatagacactggcattttaaagagcattattgaagagcaaggttgga
atgacgctgagttatatagaagttcaatacaaaatcagcgcttttttttaacggataaat
acactaaaaagaagcatttgactatggaggacatgcttagcccagaagaagaacaaatat
atcaggaacctattcaagatttccaaacatataacaaacgtgttcaaagggaatatgagc
tcagggaaaggatggaagaattcttccgtcaaaacaccaaaaatgatctacatattttaa
acgaggattcattaaatcagcaatattccccgttagggcctgcagattatattctgcccc
tcgatagatactctagaatgaaacacattacctcaaactttttcagaaaaaaacttggta
ttcctggaaaactgaaaagaagaagccattataatcccaacgcagagggccacaccaaag
ggaattcttctatattgagttccactactgatgtaattgataacgccagctacaggaata
ttgcaatagatgaaaatgttgacataacacataaagaacacgccattgacgaaataaacg
agcagggtgcatcaggtggtgaatctgttgtggaaggtggctcgttattgcatgacattg
aaaaggttttcaataggtccagggcaactaggaaataccatatccaacggaaattaaaag
tacgccatattcaaatgctctcgatcggggcttgctttagtgtcggattatttttaacct
cagggaaagctttttctattgccgggccatttggtacactacttgggtttggactcacag
gtagcatcattttagccacaatgctgtcatttacagagttatccacccttattcctgtgt
cttctgggttctcaggactggcttcaagatttgtagaggatgctttcggatttgcattgg
gctggacgtattggatttcctgtatgcttgctcttcctgcccaagtttcctcaagtacat
tctatctcagctattataataatgtcaatatatcaaagggagtaacagcagggtttatca
cgctgttttctgcatttagtattgtagtaaatttactggatgtcagcataatgggtgaaa
ttgtatatgttgctggaataagcaaagtgatcattgcaattttgatggttttcacgatga
ttatcctaaatgccggacatggaaatgacattcacgaaggagtcggttttagatattggg
atagctctaaatctgtccgaaatttgacctacgggctatatcgtccaacatttgacctgg
ctgatgctggcgaaggaagcaaaaaaggcatttcaggcccaaaaggccgatttttagcta
cagcatcagtaatgctaatttcaacatttgcgtttagcggtgttgagatgacttttttag
ctagtggggaagctataaatccaaggaaaacaattccttctgctacaaaaaggacatttt
ccattgtactgatatcttacgtttttttgattttttcggtaggcatcaacatatacagtg
gcgacccaagactactatcatattttcctggtatttccgaaaagaggtatgaagccatta
taaaaggcacaggaatggactggagacttaggactaattgtcgcggcggtattgattata
ggcagatctcagtaggaacaggttattctagtccttgggttgttgcattgcagaactttg
ggctatgtactttcgcatctgcttttaacgcaatactgatatttttcactgctacagcag
ggatatcctcgttatttagttgttcaagaacattatacgccatgtctgtacaacggaagg
caccgccagttttcgaaatttgcagcaagagaggtgttccatatgtttcagtgatattct
cctctttattttcagtcattgcttatattgcagttgaccaaaccgcgattgaaaacttcg
atgttttagctaacgtcagctcagcctcaacatctattatatggatgggattgaatcttt
cctttttgcgattctattacgccctaaaacaaaggaaggatattatatctagaaatgatt
catcatacccatataaatcgccatttcaaccatatctagcgatctatggtctagttggat
gttcattatttgtcatatttatgggatatcctaactttatacatcatttctggagtacta
aggcttttttttcagcttatggtggcctgatgtttttctttatcagttacacagcttata
aggttctcggaacgtcaaagattcaaagactagaccagttggacatggattcaggtagaa
gagaaatggacagaactgactggaccgaacatagccaatatttgggaacatatagggaac
gcgctaaaaagttggttacttggctgatttaaagttatatgtactattattagtattatt
attgttagtattattattattattattattattattattattattattattattaatact
aaatattgacaatgctttacgcaatagatcgtgcgggtaactgaatattttttgaaaatg
aagaaaaaaaaatttcgatgagatgaccttagtaggttaatagttattagttgcctactt
atagtgaaattcatagttctaagaaaatttagaacttatacctaaaagcttcttcaggtt
gaggattaaaaaaggaatatgagtgaacttgaagccacaattaggcaagccaaagaggcg
cttgctgaaaataatgccaaaaaggccctcaaaatattgaagccgttcaaaagttcactg
aaaaaagaaaacgcaaacaatgtaatactgaatgaagtgtttgccgatgcatacctggat
aatggacaggtagagaaggcttatcctatcttggctagagcctgtgaattagaccctgag
ggacaagttggcggaccggacaaattttttaccatgggtcagatcatgggtggacaggat
ggtgtatcgataataactcgcggaataatgaacatctctaatactggaggtgaaatgtta
accaacgttcaggttgaaaagattgtaggtggactgctttctatgattgaaatttggatg
acggatttatgtatggagccaaatgcagaagagcagtgtgaggagttaatacaaaaggct
atggaattgaccgagggtaagagcccagaaacatggtctaccctgggttctatcaaaatc
tcgcaacaaaaatttggagaggcttatgaagcattctcacaagcctggaatttttttgag
ttgaaaaaacaagaaattggtagcggtataaatgaaaatggtgacacaactcagaaagct
ggtttacagtcagagtatgtagaccttttacaacctcttttatctttaacaaagatgtgc
ctcgaagtgggagcttacgaagtcgcattgaaagttattgccgcagtaagagatatagat
gaggataacatagagggttattacctagagggttttacttattatttaatgagtaaatta
gaaattttcaagttgaacaatcccgaagtaagcctgcgtccggaaaatatatacgagttt
aaccaactcattcaagaagttcctttggatctatcccacgaaccaatctcccagttaatc
tatgactctagattagcactaagtttcgcattgcaagcaggtatcaatgctgacagcaaa
gatgaaattgtgcaagaattattgggcggtgctaatgcgctcctccaagaaattggtggt
ccactagacccaagtgagttaacacaaatcaagaagggtgatttagtgaatgagaatgaa
gacttggaagagttggacatagaggaagaatattcagactaatagtcttctaatttaata
tatgcataagtacatacactgatatatatgtatatatccgtaagaaacggaaattatgac
atagaacagatggaagaagattcggccaggcataccgccagggtggtgacctctttatct
gtttttagtgagtattttactgtcataaccaattggaatttgtattcaatccgatatatc
taattttgttttcatatctgcttcgacctccgcaacatcatcaatatcttcccattcatc
gttgtcgtcgtattcatcttcgttagtgttatcaatattgtttttaggactaacgctctg
tgtgatcaaatgtgtcaaatagaaaggtcgcgccttattctccacctcgttctcaccatc
ttccggctgtatataagagacaaactcctccggcaccaaccctgtttttgagcctgactc
attttctgctactagccaaccttgcccatgcttgtaactgataaatacgatgtcaccctc
agccaatctcaattcattatcattttcgggttcgaaatcgtagagggcaacagcacgttg
gttaactatgtagtcgtctggtagtgttatactttgtcttttattgtatgtgtcttctcc
atttgaagaatctgaaaccatttcatcctcctcattgtctccatcaaaataaccataatg
gagaggattcgaatctgcgtacgcataatctttgattgatatataacctattgttgttgt
ttctgtatcttccattgtgtcgctatttcctgcctgcactgcttccacttcgcgcccgtt
ctgtaatactgcctcattgagaacacctatagtttttttaagaccagatttcaaaatatt
ggtatctttttgtgtggtcgtttccatcgttgccatcgcagatccaataaatatgtcagt
ggaagttaaagtaaggtaaagttgagaaaaatacttaaaatttgttagtatctatcacgt
tttattggtagctgttattatgtgtgattgagcgtgttgttactgtgcactgtgttgcat
tgtccattacaagcttcttctgaagtgaattctccatttctcgcaactggaaaaataagt
tggtgtgactaaaaataatagtctatctcttcacgaaaaagaaataggaatgacaaagct
ccaaaaggctccataaagaacttgctcagaggctggcatttgaaagggctacaaaatcat
gaccacatcacacagaccacagttagaggcgcgaagcggtgcaaaagcggtcgcttatac
accaacaggcatcgagcatgccagattactaccaggacatacaacattaaaatacaggaa
atttaaagaggaggaaaatcttaaagcaaactgtgctcaagaagatcggagcaacgataa
atctctagaggaggcagtagtgaatgaagagaagcaggacgtcgttggttcagggaacct
ccaagaaacccgcagtgagaaagaccaaaaagactcgttgcaagagctgctgattactca
aaaaaataaagtggaagataaagcagagcttgaaggaaatgaacaattaaagggaggaaa
ttcgtctaggcgttcgtggagaaagggtaccgctttcggtagacacaaggttactaaaga
gacaaatattaaggaacatgcaacaaaaaaatcagcgtccggatacattaacgatatgac
aaaatctgaatatcatcaagaatttctccataagcatgtgcgctagtacataggaacgat
acataaatagtacgtttagatctttttttttgacaagagcaagtgattttttttatcact
gtcttctttaaggaatcatttatcatggtgagacttgcgcttcaagaacctcgagaattt
gctacgtttcttctctttttcgggtggttctgatttcaagctgccagcagcctttggtga
tgaagtaccagacttaggactattgtcttggctttttaaatgaacatgagagactggttg
tgccaccggtttcatttcccttagaaggaaatcaggcgggtttacttgctggcgttggtc
ttccttgaatttgaaaaattctctaggattttgtaaacgttccacttcatctaagaattt
tgttggtgttaatatctcgtcgctgccaataaagatatctctgttcttcaagtttgattg
gtcataagcagctttaatttcggggatcgatataccaccaataacatagtagaagaatct
ttgtctaggtatgtttttttttatattagagcttttcgtggtccaagctgccttgtgacg
gggattccttaaggatgaggaactattggcactagtgttagccaaaccagcttggaattc
ttcttcattcaataactcaattggcttgtcctttaaatatgggaagtattgttcgctcaa
taacaatggattcgctataaccttgctcaagatgttaccaacggctgggacaaaccttga
agtgtgatagatatttgggtcattcactaaagtatcatgaaaccattccttttgaaatgg
tttatccttcggtttgtctttaatcaatttgaaatcaattaaatcgtaatttctgaatat
ttttaaatattgctggaaattttcatgttcatgagtaactcctataaagttcaataactt
aatgaagtctaactcgataattccacctctgaaaagagcatacgcaataatgtaacgcaa
tttatctaagatcgtcggttccttcattgctaacgctggtaagaggtcatcgataatatg
ctttatcttctcaccactaaaatccattccaaatccggataggttttgttcaatagcaga
aatatccgctaatttacgttcagcattctcacccaaacattcgtctaccagtgtcttatg
caaaatcagccttcttctttcttcatcaaaatctttcaggtgggctacgacactcagcaa
atcggtagtattctttacgttcgacctatcaaccagcagagggtttttagcaatcagttc
cttgattcttccttgaatatattcgttggcatccataatatgctgatgtttcaaatcaat
ccagtcagggtcatacaaatctaccaattttgaaaccttttcctcttgctcaccagcttc
attctcggcagaataatgatatatatctttttgtgtgtccacattagctaccagatcata
ggccattgcttgatagctaaaatcatgtaatattggggcaaaagggtccagtgttctatc
ggtgattattagaatggaacgcggtctttcagtgttttgaggagggaaatctggattatt
gcgagcgtatgtatctatcgctatttggaaagcgtttgcaatagaccttgttaaagaatt
tgcgttgactacggcgtttccattgcgggcatcttcctcttccacaggattagatacaga
atatctaacaatcggatattcccccgtaataacacacaaactaactagtgagcctacaat
cttcctcacgttagtaggaatcaaagctttacagttgttgttgaaaaaaacctgtaatga
gtgttccatttgtaaagtttcgaagaattgagattctttgacgaaaaaccctagttcaat
cggcttaaatgactccaaattttgagcaatgtaacgttttgattgaaaaaactgaaatat
agggtttgttagtcctggtaaaaatctgatgtgacatcttctgtacttaggtggtcttac
catgaagtcagcatcgatacaattgatgttatatttcgttggttccaatatgtaaattgc
ctcgatcgaggattgtcctttgcgcgttggggaatcaatcaaatcaacagatgtgacatt
atttaaaagttcttggggtgtgaggaaaagataactcaatattgtctccacagttttatc
gataataagaaacttcaagttatttttcgtctcaatctgattcaaaacccctatcaaata
gttcctctgtaattcaattaaatcagacatcgttccgccaaaccaagcatatgcacactc
ttctactttgtcagtggattctaattattttcaaggtcttacaaagcaatgccttactag
tttcaatagggacttaaactaatcgtttaagcaaaagaaaaacaccgtgctgtgtgacca
tctaccaataattgcgagaacataagacgacgccgccattcacctctcgatcacttacac
catgttatagggataagtgtgtagtcaatcggctattcgatgatttttaaagagtgcctg
taataatagctgtatcgcaagtaaggaatacaagattactgatattttgattcaggagga
tggacatgttagatagaaaaactaagagggctactacatccggtttagtattctgttatt
gggaatgcttttcccaagacgcaagcaagaggtgacacataaacatagttttcttattgt
atcgttacatattcttattttacgctgctgtcattaaatatggcacttatctcagataca
tttcttttaatcagcgaaaaaaatggcgaggtgaaaaaaatcgatgagatgaaaaaattt
tttactagtaaaggcgtattgattatatattagcagctaaagtatagcaaggtttgtcaa
tttgaagcagtccgcgtgttttacaatgagcgtcattcatcctttgcagaatttactcac
ctcgcgcgacggatcattagttttcgccatcattaagaattgtatcttgagcttcaaata
tcaatcgccaaatcattgggaatttgctggaaaatggtctgatgatttcgacaaaattca
agaatctagaaacaccactgctaaggagcaacaaggacaatccagcgaaaacgaaaacga
gaacaaaaaattgaaaagtaataaaggcgattccattaaaaggacagcagccaaagtacc
atctccaggtattggtgccccaccgatatattcgtacataagaaatctgagattaacttc
ggatgaatctcgtttaatcgcttgtgctgacagcgataagtccctcctagttttcgatgt
cgacaaaacttccaaaaatgtcttaaagttgagaaaaaggttctgcttctcaaaaagacc
gaatgctatttctatagccgaagatgatactacagtcataatagctgacaaatttggtga
tgtatattctattgatattaattcgatcccggaagaaaagtttactcaagaacctatcct
tggtcatgtctctatgttgactgatgtacactggattaaagactctgacggtcatcaatt
cataattacaagtgatagagatgagcatattaaaatttcgcattatccccaatgtttcat
tgtggacaaatggctctttggtcataagcattttgtttcttcaatatgctgtggcaaaga
ctatttattattaagtgctggtggtgacgataaaatctttgcctgggactggaagaccgg
caaaaatttgtctaccttcgattatagtagtttgattaaaccttatttgaatgaccagca
tttagcaccaccaagatttcaaaatgaaaataatgatattattgaatttgcagttagtaa
aattataaagtcaaagaacctaccgtttgttgcgtttttcgtcgaagctacaaaatgcat
aataattctggaaatatccgaaaaacaaaaaggggaccttgcactaaagcaaattataac
ttttccatataatattatctcattatccgcccataatgatgaattccaagtcaccctaga
taataaggaatcatctggtgtgcaaaaaaattttgccaaattcattgaatataacttaaa
tgagaatagttttgtcgtgaataatgaaaaatcaaacgaatttgacagtgcgatcataca
atcagtacaaggggattctaacctggtgaccaagaaagaagaaatttacccgttatacaa
tgtttcctcgttgcgcaaacatggagagcattactcgtgaagtaaaaaggtagtaagtac
atctttataactaatataaaaaaagatacgtaccgatttgtgttaataatcattgttagt
acatctttatacctctgtttctagctgaaggcggcgaattgaatagctgtgcgctttaaa
ttggcagatacaataggattaatctcattgatgcatttttgtagtctatttgtgtcgttc
tggaaacagttttgtaagcacgcccttaatgtggcctcggtgtccttttcaagtaaagga
cccataaccttctgaaagaattccagatccactataatttgtaatgagccatcattagaa
agattaccaacataaggcttaaatgcctcaaagaggtatctggctataaaaatctgcgtt
tcaattaaaatcttatggatgagctgaggcccaattctaaagcactcactgtgaaccaca
atcagaatcatcaaagcttctataatatagtcaccaaccctgaatgaatttgatgtatac
atgggccaatttatttcgtggaatttttcttctagagtatcccttaagttaatctttaag
tcagaaagatagttaccgaaaattgaagattccatcttagatagtaggctaaataattct
aagtttttggatgccaaattccactcgaatgcgtcatcaaaatactgcaaaatatttggg
aatgcacattctctaaaatattgtagatttgttaatgttaagatcgtatgagaatttctt
ggattgtccttatcctttgccgcattttttaaaatcgcttccaatacagcttccatcgat
ataatctgttgaatttctatacctgtgagcagttgttttgacggataacttactactgaa
attccgttaatgattggtaatttttcgtatgcgaataataaatctctagtagttttgata
ctcacttcttgaaacgaggtgacaatttccggaaattgtgtcacaccgtattcgaaagtt
agatttttactactgtcctgtgatttgcttgaaaatgtaaccgtttcatagacctgccag
ttctccagttgataaaagttagatatatctcttaatttcgtggaagatatggcacctacg
caacgattgattatagttgatagagtgttcctgcaaatggtgatcccgttagttgtgata
tttaattgggctaactcggtagagaatttcaaaatgggctccacaattttcggtagatat
cttaaacaactcaatccattacaattaggaggtataaatccataatccaatgggctaccg
ctgtccttgtttgacctagtaatatctccagtagaatccttcaatgatgatggtagagat
gattgagaagatgtgaaaaatgatattaaattttgtgagactgaagtgatgaattcctcg
ccctttaacctaacctcgttaatctgctcttccttcaaaatcaggcttttttggtatgat
tcaataatattagaatcaccaatcaaaatgttttcttttcttttttcatttataatgaaa
ttttggtaagtcccatcgaggaacttttcaatgtgttcccagaattctataaattggtca
caaattttccacagatcgttaatatattttaagattaatagccacatttcaatgatagtt
ggggaatcggtcaaaccttggcttgatggttgacagttcaaatttagatagctggttcca
gaaatggtgttaactttattgggttcaacggtacttttcaagccttctgagtctttaccg
gtgtctgagattatttggaataattgattgattttcaaataatacgacagctccacgcac
ccttgacttttatcttgattagtattgttttgtaatataagcctttgagaatgaatgatt
ttactaatcatgtggccagacaactcgttcagttcattctgaaagccattcattttgatg
gacatccatcttaggattggattttcattggatgatgaagttgtgttcttgttaccactt
tcactttctctttgattattattgataaagttttctaagttcaacaattttgaaaagagg
gacaaaattgtttcttggggttgatcaatgttaaaatttgaatttattaaactgttccaa
atcaaatctttatacgtgactaataaattttctatttgagtccaaattctttttataaca
agagattgtgaagcatctgaactctggttgaatcttcttctcaaggtcaagcccttgctg
tattcgataatgaactcattgaaatcgttgttagtcaaacatctctttaaagatttgggt
aggttgaagtaaaacttattcagttcaataaattttttggtggcctggtaattcaaaatt
ttctgatagttatccattagcggtttcagtttgaaagttgttgttctaataacctcgtcg
acctttttatttaggctttccacatttatttgattttcttttggtgaatcacattggttt
ttttcattcgttttctcgtcaaattctttgtaaatttgatctaacttgtttttaatctta
acatacttggtgaaatttttaccaaccaattgtttcaaatgtatagattggtcttgtata
tcactgtccaacctgtccagtgagttatttaaatcattgaaagagtcttgtttgtgcata
tctctcagaaaagctttgacgttaaattgtttactgttgacaagatagttcaaccgcatt
gaatcatttggtagatgttgcaattctttagacatttcttgtccattcaaggggtcccta
atataacttaacgactcatcgtttaaatatgctctagattccttgtcaatgctaatttga
ttgccatatttgaagtcttttaatatgtcgaatgacgtttcaacgccaagttcattgctt
gtagcctcttcattattcaattttgaggaatcttgggcccaggaatgggtcggattaata
gtcttcaactgatagaagcgcaatagttgctcgtcgccaatttgaaaccgatccatggta
ccaaactttttttcgctactttatttcaacagaaacttctttcctagtttagcagcttta
acgcagcttatttttgttactttagttgaatagtaggagttgatacttttgttttttcaa
gttgaaaacagaaacgaaaaataaaagaagctgcagattcagcattaatgcctaagctaa
aaagaactggcagcgaagaacagaggaaagaataactgaaactatggattttgaggaaga
ttacgatgcggagtttgatgataatcaagaaggacaattagaaacaccttttccatcggt
tgcgggcgcagacgatggggacaatgataatgatgactctgtcgcagaaaacatgaagaa
gaagcaaaagagagaggctgtagtggatgatgggagtgaaaatgcatttggtatacccga
atttacaagaaaagataagactctggaggagatcctagagatgatggacagtactcctcc
tatcattcccgatgcagtaatagactactatttaaccaaaaacgggtttaacgtagcaga
tgtacgagtgaaacgacttttagcacttgctactcagaaatttgttagtgatatagctaa
ggatgcctacgaatattccaggattagaagcagtgttgctgttagcaacgccaacaacag
tcaggcgagagctaggcagctattgcaaggacagcaacagcctggcgtgcagcagatttc
acaacaacaacatcaacagaatgagaagactacagcaagcaaagttgttctgacggtgaa
cgacctcagtagtgctgtcgccgaatatggtttgaacatcgggcgccccgacttttatcg
ttagtggctaacaaatggaaatgaaatatgtatatagtgtagcagtatgcaactctttta
aatacacgatccgttattagattgattagagcacttattcacgcaaatttgacacgcttt
ttgaacatccgtttttcacgattttttacttaagaatcatgaaagattgccacatatgag
aacacctccgttgcaccaacacttcatcacgataaaaaaactatcgagctatcgtactac
ggaacaactacataagtcaaaaatggccattgattactctaagtgggataaaattgaact
atcagatgattctgatgtcgaggtgcatcctaatgtggacaagaaatcgttcattaaatg
gaaacaacagagtatccatgaacagcgctttaaaaggaaccaagatatcaaaaatttgga
gacgcaagtggatatgtattctcatttgaacaaacgagtggacagaattttgagtaattt
acctgaaagttctcttactgatctgccagccgttaccaaattcttgaatgcaaattttga
taagatggagaaaagtaaaggggaaaatgttgaccctgagattgcaacatacaatgaaat
ggttgaagacctttttgaacaattagcaaaagatttagacaaggagggtaaggatagcaa
atcacctagcctcataagggatgctattttgaaacatagggctaaaatcgattcagtaac
tgtagaggctaagaagaaattagatgaattatacaaggagaaaaatgcacacatttcatc
tgaagacattcatacaggctttgatagtagctttatgaacaagcaaaaggggggtgccaa
acctctagaagctaccccaagcgaaactctttcgtctgctgcagagtctaacattcttaa
taaactagcaaaatcatcagttccgcaaactttcatcgattttaaagatgaccctatgaa
actggccaaggaaactgaagaattcggtaaaatatccattaatgagtactcaaaatctca
gaaattcttactggagcacttacctattatttcagaacaacagaaggacgccttaatgat
gatggcctttgagtatcagttacatggtgacgataagatgactttgcaagtcattcatca
atccgaattgatggcctacattaaggagatctacgacatgaagaaaattccatatttaaa
tccaatggaactatcaaatgtcattaatatgtttttcgagaaggttatcttcaacaagga
caagccaatgggtaaagagtcttttttgaggtcagttcaagaaaaatttttgcacattca
aaagcgctcaaaaattttacaacaagaggaaatggatgaatcgaatgctgaaggagtaga
gacgattcaattgaaatcactagatgattctacagagttagaagtaaacttgccagactt
caattctaaagacccagaagagatgaaaaaggttaaagttttcaaaactttaataccgga
aaaaatgcaagaagccataatgaccaaaaatttggataatattaataaagtctttgaaga
tataccaattgaagaggctgagaagcttttggaagtgtttaatgacattgacattattgg
aataaaagcaatcttagaaaacgagaaagactttcaaagtttgaaagaccaatacgaaca
ggatcatgaagacgccactatggagaatctgtccttaaacgaccgtgatggtggcggaga
taaccatgaagaggttaaacatactgccgacactgttgactagaaatttatgtagctatt
ttattggtgcagcgtgcatctacttccttttttattgttattttcatttatacataatac
aaaaaaaaaaagaagaaaattaataatcaataaagaaaatcgtgaaattacagcagaggt
tttgtacctgctttcctacgttagtacataatatcttattttttattagtgcatgttttt
ctcagtgtgtgtttttgtaatttgtatatactacacaaagaatcggaagggtaaaatgtg
aaaaatactgggtcttttgaaatatattgaacgggctaatatatgaaatgaatatgaaaa
gaaaaaaaaaatgtgacaagaaaaaagtggtgacaaaaaagacaaaataattattcagag
atcataaacttaaagcaaaacttggtaacaaactttcattaaaacaaaatatgtattctt
ttttcattttcattttttttttactgtttttttgttatttcatggaactggtaaagaatt
cttaagattttaagctcattaataaaaatgctgcgctattgtcttccccatttcttggct
gctgttcatgtttctgttggtcgtgttgtaggggaggctcaatatctccattctgagagt
tagtaaaacttggatttgtaggtttagggctaactacgccattagtagaacttgctacgc
tgtctatgttaggtactaaactgttatttctcagagaagctgcaccaattgattcccagt
cttcttcgtctgtatctgagtgaggttgatgatgagaatggggaacaagttgtggggacg
attccccattcaggtgttgtgaagctactctatgtttctccttgtccgataatacgatcg
gatttgaacttacattcatctgttcttctagcttaggactagtactgacgctggtggcct
tgctattagggtttgtagtgacaatcaaatagtttttgtttgggaaaagtgtcgacctaa
tacttgattctttcgatacagacagacgagaagctcttctagaagttggctcacttgtcg
cagtaagtttctctaaatctatcttcgcctggtttgagttactgttgttatttgatgggg
ttgtcgttgaggttgtattgggggaaaggtaggatgaatcttggtgtgtgtttagtttgg
aaatgaaaggtgtatgtggttttatgctcgaacggcgtctatttcttaatagcggtctaa
tcttttgtgctattatttcatgttcaatattctcgggagttgaatcggcgaaaacgactt
ggcttctacgtctaccaaagctataggggtcaccatttgaagattttccaaaattattac
tgctgttcctcgatttgttttggtaatgtaaatgatgatcatcttcatcaaactcctcat
cctcatcctccgatgccaacgcattttcatctatatatactacgttagcagcagccaaag
ggctctttgacctcttgatattaacaggaatggtggtggaagcaacagcggtaggcgggg
tggtggctccatcgatattcgtgatattatgctcaactttcataggcatttcaactttgc
cgcctgaattagaatttgaattgttgcttttccttctttgactctcttgagaaatcaagt
ctttcacctttgcatttgcaaaattggtcgcttccagctccttatcaaagttggcagggt
ctactcttttagcactccattggccccaaccgattttttcaaataccactgatttttctt
tatcaccactttccatagcactcattataagtcgtctttgcttggaagatgatagatctt
taaaacagggaatatctaggcataaggtctgtgtaatgtgtctaatggccaatggtccct
tttctagtaataaagtggacagtttcccgggcgtaactctctgcgcagctgctaacccag
cgggtgatgatgtggagataggtttggaaaatatattagagcttgcctcggatttgaccg
atatggcttgaggaggcgatacctccttttggttttctgacattattagtggtagtctga
aataatgtctttttattcaaaatttcaatttattagaaaagcacaaagcagaagcttggc
gtttgtacaccgagtgattcagatgatactatactctttttccttcttttcagcggaaat
ttagtaacggtctttaatcgtgtttacaagcggttacaaattcacgtgatccgattggaa
actggttattgacacgactcttgaaaatctcagttcgcccttttttgcgataaatttaac
gtgcttctaatcaggattgccaggcaccgtttgcaatcagtgtcttttataatcgatttg
tcttggatatggatggtattaccgtacctgtatctttatattatagcgtggattgcgtga
gattgtgtggagatgaacatgagaaggataaagactatctgaaatagttcactcttcggt
tactaaggtaaggaagtcgcctctaccctctcaccacgcacgtgcggagtaatcagccta
ctaccgtagggacttttgcacgttattatgggaatatcattgccaacgcaacctgattcc
tatacaagcagccaattcatgcaaatgactgtagtattgtatagcatgccaacattcttc
gtcatactatcctgaggtcctatttctacaaaaatcccacaaaagggttcataattttgg
ccgtatttcagtttctgccgtgcttgtttgaggatctgggggcattccaatttgcttgac
gaagacctcaagccactagcaccaataagcaacattctcactctagaagttgcagaaaat
ctctgtgactgcatttgttttagagacattctcatcattggacgggaatgttctgacgcc
acgataagaaatttacgaccgggaatgttgcgtactctagtttttgtcgattttgctact
cactcctgctgaatctgcagtaatgttttaaagatgtggcttcgcaaccaccaacatgaa
ccctatggtcgtgtcttttgtttgtttcttgtaacaaatcatagcgagcagtttgaaaat
tattacaaaaccaaaatacgtctctagtagtgctaccatagaatttattggggcatacgt
aaaacaaagtttggatctttcttgtcatacttcgccataaattacagacagtctcgtccc
ctatgcttcaaaagaaataggatgcgaggggtggagtcgcttgatggaagaataatccaa
gtcctcaaccttttaggctaaacaatcttgggactcccgtacaaatactggatatctcaa
attgctcaaaaattgtgctttattaatccaaaagttgcctgtccaaagatacatctacat
tgacataatggaaaacatgaaaacatacacctacgaagggcataattgtgcaagatataa
atgcagcctatgtttcttgccagatggagcgtatattttccgaccgagtattactcggtt
gaactcattcaacgttacacaagtgaaattgattataggataatgtaggggtttataata
gcgtagtcgatcaggcttatgaggaacaaaaatagtaaaagcaagcaagtatggccctat
ttatcttaagcgtcaagccttttatatccaagcaagcacttgcaaactttgttgttatcg
ctgatgccgctcgtccgtagcgagtattgatgcttggcataaacaacaagcctgtaagcc
ttgcctcctcattcgccttcattacaagtaaaaacgccctcatctgctatttgtttccaa
taaatccatgaaaacatcagtatgttctagtattttgatggaagcggtgcttccttattg
tttgcaatatggacgactcagcttaatggttttgtgatgaacacagtaaaaaaacgttga
ctcctacgtgcagccaatcgtcctccacacttaaatttcttgagataaatcgtgtagtaa
tacactcagtcattcaggatccgtgcttgtttctttcttttcctatttgttcgcaagtaa
ctacgtgcacccttaattgcttacatattttaggttaagcttacatcctttcttatttcg
gcaaaaatgaagttagtataaaatgcccatgaatgaggaccaaaatggctaaacttgata
agtctttctacatagtttacatatttgttattgctatatgatgtaccttgtttatgaatt
aaacgaatctaaaaagaatcaccgccactaaatcaggataaatatgagtaaaagtatatc
aatcttctcattttttctgtgttctacaactaagcatatgttaatctgcttgaccattca
acaaagccttaatcagtagaaaggtataattcacctacgcgcgatagaaattgttttata
gcatgtctcaactccgttggaacgctcttatctaatatttggatcaccagagcatacata
gcaggacagtatagtctaaagtcttcatcatcaaattcgtagtaaccttgtaatatttca
actatcactgaacgccaggcattgatactacgttccatggttctatcatccaaagaaaca
taaccctctacgacctggatgcaaatggtaatcagacgagttattaaatcagccttcttc
tcatcatcgttcagatacaactgaaacataatgtcaaggagaactgcagcagcacttgtt
tcttgtttcaacaggtttggtattttatcaactactcgagcctctactagtcttgttctt
aacccataatcttcattaaagtcacgagaaaattcgtacgatttctccaacaatcttgta
attctaatggcttccttgtaagggatacagtgggcaaaatcttcgttctcgaataattcg
ttcagcagctcgatcatcaaaagctgtaaaacacatttgacaacaatagaattcttgatg
tttattctcctacgtatatcttcgttactttcgtttcgtttcatgtgcttagttttcttt
ggaattgacaatgaggctggtttagggttcaattcgtcctttaccgtcggaacggaattg
ccattatttagcttagtttgcccattgagtgtttcaaccatgtcaccaccaacgtcttcg
ctggattcttcttgatgggctctttcgactgtctcactgatattagaatcgttctctcta
cggtcatttgagtcgtcgtcgctatgttggctggtatcattagttgtttggtgatgagat
acagataattttcttccttgctgtaacgggtcataatcgaacaattcattagcagtggtt
agatcaaacaatttatcgaatacgtcacctatttgattccaatggtactcattgaattta
gatacgttttgcaatatcaattgttgtaaacaactacgaccgatacgggcgatggtgtca
ttttcttgacaaatacaggataccagcagacccaaaaatccatcgagcattctgttcaac
gattcaaagtaatgcgtaaaaagggcaatcaagttccttagagcttggattaacgtggtc
gaaagccaaacacttaaatcatcatgactattgaattggttgacttcccaatgtttggat
aatacaccgaaaataggaaatagtaacttcttacaaatcttttcccagaaatcatcattg
aatttaccgccgtaagcaaccaaagcgtcaaacatgtagtttaatgcacgtgacctaact
tctaagtcttcagctgtcataatcgtatcattgaagcagaataacatagggaaccacaca
tcctggaatatgtctttcccacgaagtaaagcatcgttatgtttcctttcttcttcagtc
ttattttcattgtaaaaacagatgtctgcgacgttctgagtcatctttcttagagactcc
aaagcatgtagagatagcttttggaatctcttatttttggtgatctctctgaagacacca
actaactcagaaaaggcatcttcttgagagaatacgttttcgaagtgatttgtcacaata
tcattgctaaccagcaattgcgtctttaatacaatactttcggttgagcttctggcggtg
tattgtaaggattctagaataggcttccagccagatttgatactttccgattttgtcaat
atgaagttcctaaaacactcaataatcatttcttgaacttcagtgttgccactattttga
accgtgtattcaaaaggttttaaaaaatcatgttgaaattcaaaacctgacaattcctca
atatctaaaaatctcatagacaattgacgcagggaatcgatagcgaaaaatactactgct
aagttagagtttgtagcaatcttgttaaaggccttacccatgacggcccacaaaggcgtc
cattctagtttgatccggtccatattgtagtaacatacatcgaccattttttgcaaggaa
aacattcttggtgtggaagcattttcagatgattcaatttcttctaaagatacagcggtt
agagctttgataaaatcaacgatagcattacctgataactcggaacttttggtaaatata
ttgtccatcaaaacgactaattcactggaggaaatgaatttagagatttcgggtgataag
gtttgattatggtgtttttcttgagccaattctgtgggagttgcctttttgccccaaaca
tcaaagaaagatgtattattggaccttgatgattcgtaagaaactctagggtttgcaacc
cgagcttgtgcaacatctggaaccgtatctctgtcgatacctttggatatcaattgtagt
ctttccatttgagacacgaccagcaaaatgtccttccacgagccctccaagtaatttcct
tctgataacgcgacttcaagaagaattaccattgcattgacatttttaactttgatctct
tcaaggttttgaaggttacaaaattgaaccaaagcaccaacgaaactagtacgggcatca
ttgattctaaaagtagaagcaattttaattgatattttcaagccttctaaacacttattg
gttgtgtcaatgtcatcataatccttaaatgggggggttagagctgctaaaaaggacatc
catagtgtctcgaaaattgatttaacatgctcaacatgggaagcggcgtagtaaacatca
ggaccacccttgtttttgtttaaattcttaaagactaattccgttttagatgaaatttct
tttgagacttgattatatgcctctcttgtcaaatcacgagaattaaagaagttaaaagca
gattgctgttgttggacaagattggtatcacctgaaagcattgcctgatgctgttcagaa
attaacttgatctcattgttagcaatttcgttgaacaaaccttccaagaagtctcttggt
aaatctcttccgttgtcaataccttcgttgttttctaaaaactcttgtaaagacatttta
tttttgatttgtgacgaatgtaaatcagtattcaacataatcaaagaatacgaaagcacg
tatgcagtatccgcctttgaaaagactccggggttttggtccacaaatctttccgcaaat
ttcagcatgaatctgtcaattttttgaccttctccaggcaatctgaagctttgtaaaaat
gaccttaatgcgtcaacaatggacataccagtgaagtcaaactcatcaacaaatgcgtgc
attatagcgatgttcttgtcgtctccttcgcctagataatccccaacagcggccatgtcg
aggccttctgtttctaataaccacttggcaatggaaattggagaatcatctttcaaaaat
ccttttttaataagtactggaatagctttcttgggtttattgttgaaaatagcaatacat
tccgataaagcagttttccttagtttcaaattttcaaattgtgtgggatcgtctgcgtca
atgttttgactgctcaatgacctgctttcttcgtcttcgtatgttggtttgaagtcatca
ttacttgtcataatagaagaccttacgtcgttactcaaagatgacctagattcttgacga
gctgaagatgttgtgtttagtaataccttattagcagtgtgtgtgtttggatttagagct
ttgtgagcccatgagcttaaggaacgcaaaaccgacacaatgcaatttagcgacaccatt
ttgagagcaaaatcaagtggaaaaagtaaattgacttgaccaacatcaggactagaagac
aagttggaagaagtcaaaaggggcaattgtgagaaattgtaggtggacagggattttgat
atttgttcatcgtagtatgacctttgagtttgagtaatttccaccctagttaaagccaat
cttgtcaaataatcaacagttatttccattacatttggcattccagggttacaatcataa
ttcaagtaaaattcaactaaagttcttggatcgttacaaattcgttgaataacacttaaa
aaatatctcttttgttgagaggtggaagtggttaattctgaaatggggaagtagatttct
gttaaaaagactggaatttccttcacgaaatctgctctcaaattagcaatcaatagccac
ataatttctagagtaacctcgaaaactggagctaaaggcgaggcagcattccttgataaa
acaagacgtaaatattgtctaattgaatcgataaagcacacacgctcctttcctggtaga
aaaatgttgtgggaaaggaatacgtcaatatggtctttgataatagagtaaatgatgtga
agagataatagctttgacctgacggcatgtgacctcatgtcgagttctgtttccaaaggt
ttagcacatattttcgccatgactctaaacactaagaacgcatctttaacagctaaatct
tggttagttatggcgatcgaatcaggctgttgagcgtccattagtctttcctcatcgtca
ttcaacttatccatattttccagagttaaaggagccggcgtttctgcattgtcagaaacc
tcggaaagttctatggcggattgttgttgatgattttttgtcgataaggatactgctgaa
gaggtactttgtttgaggtcgattttatcatacaccgaactaataatttgtgtcaaggtt
gcctgtgcaataccttgattggatgggttcaacgaaaagacgaaaacgttgtagattgtt
ctgatagcctttagtaaactggccccatgacacaggcttgaagaatcctcttctaaaatg
caactagataaagctctaacgatttgtagttccacacggtcatcagtgccttcaccttga
aaacagtctgaaatagtatcaattgcagcgtctataattttttgttttggaggcggcgtt
attccatcggcagcatcttgtcgttggtcattagaggctaaagaatcgggtggattcact
aataaagtctcatccaagctacggaagctgaacaattttgacaggcaatctaaagccaaa
ctttgaactttggaggatttggtacgacagcttgcccttagtgcttcgaatactagtatt
gaatccacgtaatgtgggttattcgtggtttgcgggtcaaattccttaaatttttgtagt
gtcctttcgatcgccttctgagcattcgaattctttttaatgtccttatcatttaaaatt
gtttccaacgtagttttcactaaaattatggttgagtttgtgttcgaaccatttgaagat
agtgatatgttcctcgtatgggtagaccttggggcagtagaatcgttggtgggaacacta
tcttggtgcgcaatagctggttcgccagcattttcctcttcttcttcttcttcttcttct
tcttcgctacctgattcgtcgccgctactactgtttgatgtatttccatcgctttcatca
gattcttcatcttctccagagctactctcagtactttcccctgagactgattcagaatct
tccccgtcttcagaactggtttcggaactactgctatccacgtcctcatcatcctcgtcc
ccattgtcttcatcttcatcttcatcttcatcttcatcttcatctccgtcttcgccttcg
tcatcgtgtctcttatcatttgtatctttcgtttcttcgggcgttttcattccgttggta
gcgtcgttacttgtttcttttgtttctgccgtactgccagcgttttctggccctttgcat
ttttggtcttcaccatttgtctctttggcttcttcttttatagcattctgtggtttcaca
gacggattgactgaagaagcagtctctacatttgaagatatttcgccatcccctttttca
gcatttactactgaattctgttcagacatcagatctagtagcacttagacttgtttctta
tcttctttaatggaattcggggaaaaaatgagaaagaaacagtttaagatattacttttt
attggttctagagacacttaaaagaaatcgagtaaagcttagttgcagaaaatattttat
atttctccggaaaatgacttcaatttctattagtctgcgtttattgaacaattggagaga
agccaatgatgctttttaaagaaatgatgtaaatcccaactttgagcttcctttctcgtt
gctttgtttttccctcgcctcgatattataaaatttactcgtcgccttgataaaaactac
acgttcaccttctttcctgtagagggaaaataaccatatgtataagccttctccgagatc
aaaaaactgtaaacgcttcaaaagtactaaagtgtatatcttaagagcatcgctggctcc
actctaacacatcaacaaaaaatatcaatgttgatttattagagtaaaaataaaaagagg
tcctacccggattcgaaccggggttgtccggatcaaaaccgaaagtgataaccactacac
tataggaccgacaattcatgttaaatccactttttttaggcctttatacgttacttttac
tagaaatgattataatgcacgcacacacaatacacacatagcgttggaattgaaatcaat
ttgagaaatgggtgaattttgagataattgttgggattccattgttgataaaggctataa
tatcaggtgtacagaatatactagaagttctcctcgaggatataggaatcccaaaatggg
atctatatttctatatactaatattacgattattcctcattccgctttatatgtttcatt
atcctattacattatcaatccttgcacttcagcttccattacagttgatgactgtttctc
aatctttacgtcatcatctaacacagtatatgataatatattgatactataactatcgtc
tatcaactaatagttatattatcaatatattatcatatacggtgttaagatgatgacata
agttatgagaagctgtcatcgaagttagaggaagctgaagtgcaaggattgataatgtaa
taggataatgaaacatataaaacagaatgaggaataatcgtaatattaggatatagaaat
atagattccattatggggattccatatcctcgaggagaacttctagtatattctgtatac
ctaatattatagccttgatcaacaatggaatcccaacaattatctcaacattcacccatt
tctcatggtatcgcctgtgcttcggttacttctaaagaagtccaaacaactcaaaatccg
ttagacatttcagcttccaaaacagaagaatgtgagaaggttttcactcaggctaattct
caacagccaacaacacctccctcagctgctgttccagagaaccatcatcatgcctctcct
caagctgctcaagtaccattgccacaaaatgggccgtacccacagcagcgaatgatgact
ccccaacaagccaatatttctggttggcttgtatacgggcaaccatctttaatgccgtat
ccaccttatcaaatgtcacctatgtacgctccacctggagcacaatcacagtttacacaa
gatccacaatatgttggaacacatttgaacaccccgtcacctgagtcaggtaattcattt
cctgattcatcctcagcaaagtctaatatgacatccactaatcaacatgtcagaccaccg
ccaatcttaacctcacctaatgactttctagattgggttaaaatatacatcaaattttta
caaaattcgaatctcggtgatattattccgacagcaacaagaaaagccgtacgtcagatg
actgatgacgaactcaccttcttatgtcacacctttcaactatttgctctatctcaattc
ttacccacctgggttaaagacatcttatctgttgattatacagatatcatgaaaattctt
tccaaaagcattaacaaaatgcagtctgatactcaagaagtaaatgacattacgacccta
acaaatttgcattataatggaagtatacctgcagatccatttgaagcagaagtcacaaac
attcttgacagactaaaaaacaatggcattcctatcaataacaaggtagcatgccaattc
attatgagaggtctatctggcgaatacaaatttttacgctacgcacgtcatcgatatata
tatatgacagttgctaatctgttttcagacatacattctatgtatgaagaacaacaggaa
tcaaaacgtaataaatctacttataggagaagtccgagtgatgagaagaaagactctcgc
acctatacgaatacaaccaaacccaaatccataactcggaattcccaaaaaccaaataat
tcacaatcaagaacagccagggctcataacgtatccacatctaataactttcccggccct
gatcacaatctcataagagaatcaactactgaaccgattcaattgaagaataaacacgac
cttcaccttaggccaggaacttactgaatctacggtgaatcacactaatcattctgatga
tgaactccctggacacctccttctcgattcaggagcatcacgaacccttataaaatctgc
tcatcacatacactcagcatcatctaatcctgacataaacgtagttgatgctcaaaaaag
aaatataccaattaacgctattggtgacctacaatttcacttccaggacaacaccaaaac
atcaataaaggtattgcacactcctaacatagcctatgacttactcagtttgaatgaatt
ggctgcagtagatatcacagcaagctttaccaaaaacgtcttagaacgatctgacggcac
tgtacttacgcctatcgtaaaatatggagacttttactgggtatctaaaaagtacttgct
tccttcaaatatctccgtacccaccatcaataatgcccatacaaatgaaagtacacgcaa
gtatccttatcctttcattcatcgaatgctttcgcatgccaatgcacagacaattcgata
ctcacttaaaaataacaccatcacgtattttaacgaatcagatgtcgactggtctagtgc
tgttgactatcaatgtcctgattgtttaatcggcaaaagcaccaaacacagacatatcaa
aggttcacgactaaaataccaaaattcatacgaaccctttcaatacctacatactgacat
atttggtccagttcacaacctaccaaagagtgcaccatcctatttgatctcatttactga
tgagacaacaaaattccgttgggtttatccattacacgaccgtcgcgaggactctatcct
cgatgtttttactacgatactagcttttattaaaaaccagtttcaggccagtgtcttggt
tatacaaatggaccgtggttctgagtatactaacagaactctccataaattccttgaaaa
aaatggtataactccatgctatacaaccacagcgaattcccgagcacatggagtcgctga
acggctgaaccgttgataaaaactacacgttcaccttctttcctctagagggaaaataac
aatatgtataagccttctccgatatcaaaaaactgtaaccgcttcaaaagtactaaagtg
tatatcttaagagcatcgctggatccactctaacacatcaacaaaaaatatcaatgttga
tttattagagtaaaaataaaaagaggtcctacccggattcgaaccggggttgtccgaatc
aaaaccgaaagtgataaccactacactataggaccgacaattcatgttaaatccactttt
tttaggcctttatacgttacttttactagaaatgattataatgcacgcacacacaataca
cacatagcgttggaattgaaatcaatttgagaaatgggtgaattttgagataattgttgg
gattccattgttgataaaggctataatatcaggtgtacagaatatactagaagttctcct
cgaggatataggaatcccaaaatggaatctatatttctatatactaatattacgattatt
cctcattccgctttatatgtttcatgatcctattacattatcaatccttgcacttcagct
tccattacagttgatgactgtttctcaatctttacgtcatcatctaacacagtatatgat
aatatattgatactataactattagttgatagacgataatggatttttattccaacaact
agtaaggttggtacactcgggtatctcatcgagcactccgtccgcagcgtattccgcaat
aatcctggcagcttcctctaccatagtgtcgttagtaaagaattgtagagtttcaaggac
gccgtggtatggcaccgacaagaagaagctagataactcatcaccgtctaagttggatag
gtcatcaaacctatcgttcagagcactgtctatcgtactgttgatgtcgctaacgaataa
gtacttgtttggcgtatatgcagagatccaactgcctgtttcaatggtctggttaaaggc
gtagtagttaaatagcaaactgtcgcccttagtccatctatcagtactggcaccaatcac
gccagtaactaataatatactagaaaaaataatagaagtatacattctgagcgggttgcg
tgtagttcttcgtattttctcccttattagatgactgccgtactcaactgcaatgtagtg
gtttaccgaaccatttatggttctcggcaatcgaattttctactattgtgaaaaattcac
aagcttcacctaaaagcaaaaaatctcaaaattctcaatattcacatagtctaaagtacc
gatggcaaccaacatatataaacagtagtattttacgaagctgaattgcaagattagtga
gaggagaataaccggatcatttttttggattacgttattgttaaaggctataatgttagg
tgaaacagaatgtcctagaagtttttttctttcatgttaaatttattgattcttacgctt
cagcttttataaaacataagaactgtttcttcacgttaacttcttgtgccacatataatg
atgtactagtaatatgggtactatttggcagatgatatttgatttttattctagacggtt
actgtttctacgattgatattttcattcctggatatcatcttgccaaatcacttacaatt
taggcctcgcctgaattgaagagtacttcaatacgtagtgtactgtccaaactctcttcc
aaatttttaatatttagctggggttgggtaacaagtgatcaagggaaaaagtgaacattt
taagaagaacaataaaatagcaagagatggaatggtaatgcttggctctcgagaagagta
gcataaaacgagacttgtttaaaacaggatatgacatacttcaattcagctttcccgatc
agccgctcaagcagttatataggtgtgttgccggagtaatttggcggaggccaacagtgg
ctaggcggcaacgcctggaacactcgcttaaaagttctggaaggttcgcgaattgagaac
tgcccaggggcgaatacaggggcggccttggcggcaggggggaggcctctgtgaagttag
ttatataagacttgctgtcatcctttttttaatcccggcaggaactatcccttattctca
tacacacggtcaagaagtataattatacataacatagggatacgttcaggcaattgtcca
catcccacacaaattaaaatcataccaagccgaagcaatgagtttttatcaaccatccct
atctctttatgacgttttgaacgcgctttccaaccaaactggccagagagggcagcaagg
atatcctcgccaaccacaaaggccacagagataccatccccattatggacaagtgcacgt
tggcgggcatcatcctcgtcatcatccattgtatagcagatacaatggtgttcctaatac
ctattactaccagttccctggacaagcctattactatagtcctgaatacggttatgatga
cgaggatggtgaagaagaggatcaagacgaagatatggtgggtgacagcggcactacaag
acaggaagatggtggcgaggacagcaactcgagaagatatccatcatactaccattgtaa
tactgccaggaataataggaccaaccaacaggcaaacagtttaaacgacttattaaccgc
gttaataggtgttccaccttatgaaggcactgaaccagaaattgaagcaaataccgagca
ggagggcgaaaagggagaagaaaaggataagaaggataagtctgaagcacccaaagagga
agctggcgaaaccaacaaagaaaaacctttgaatcagccggaggaatcgtccagaccacc
attagccaaaaagagcagcagctttgcccatttgcaagctccttccccaatacctgaccc
gttacaagtatccaagcctgaaacgagaatggacttaccattttcaccagaagtgaatgt
ctatgataccgaggacacttacgtagttgttcttgcgttaccaggtgctaactctagggc
tttccacattgattatcaccctagcagccacgagatgttgatcaagggtaaaatcgaaga
cagagtgggcattgatgaaaaattcttgaaaatcacggaactaaaatatggtgcgtttga
gagaaccgttaaattccccgtgctgccgcgcattaaggacgaagaaattaaagctactta
caacaacggtctactacaaattaaagtgcctaaaattgtcaatgacactgaaaagccgaa
gccaaaaaagagaatcgccattgaggaaatacccgacgaagaattggagtttgaagaaaa
tcccaaccctacggtagaaaattgaatatcgtatctgtttatacacacatacatacattt
atatttataataagctttaaaatttcggcagaatatctgtcaaccacacaaaaatcatac
aacgaatggcatatgcttcatttctttgtttcgcattagcttcgctatttgactcaaatt
attatttttttacgaggacgacgcgtcacagtgatcgagtctgtgtcatttcttttgtaa
ttctcttaaaccacttcataaagttgtgaagttcatagcaaaattcttccgcaaaaagat
gaatcttagttctcagcccaccaaaagaggtacatgctaaaatcatacagaagttattgt
cacatcttaccatgctcttaaatgtacattacaaccgggtattatatcttacatcatcgt
ataatataatctttctttatggagaaaatttttttttttcactcgaccaaagctcccatt
gcttctgaagagtgtagtgtatattggtacatcctctctagaaagactccattgtacggt
aacaaaaagcggtttcttcatcgacttgctcggaataacatctatatctgcccactagca
acaatgtcggattcaaaccaaggcaacaatcagcaaaactaccagcaatacagccagaac
ggtaaccaacaacaaggtaacaacagataccaaggttatcaggcttacaacgcgcaagcc
caacctgctggtgggtactaccagaattaccaaggttattctgggtaccaacaaggtggc
tatcaacagtacaatcccgatgccggttaccagcaacagtacaatcctcaaggaggctat
caacagtacaatcctcaaggcggttatcagcagcaattcaatccacaaggtggccgtgga
aattacaaaaacttcaactacaataacagtttgcaaggatatcaagctggtttccaacca
cagtctcaaggtatgtctttgaacgactttcaaaagcaacaaaagcaggccgctcccaaa
ccaaagaagactttgaaacttgtctccagttccgggatcaagttggccaatgctaccaag
aaagttgacacaaaacctgccgaatctgaaaagaaagaggaagagaagtctgctgaaacc
aaagaaccaactaaagagccaacaaaggtcgaagaaccagttaaaaaggaggagaaacca
gtccagactgaagaaaagaaggaggaaaaatcggaacttccaaaggtagaagacctcaaa
atctctgaatcaacagataataccaacaatgccaatgttaccagtgctgatgccttaatc
aaggaacaggaagaagaagtggatgacgaagttgttaacgatatgtttggtggtaaagac
cacgtttctttaattttcatgggtcatgttgatgccggtaaatctactatgggtggtaat
ctactatatttaaccggtagcgttgacaaacgtaccattgagaaatatgaaagagaagcc
aaggatgcaggcagacaaggttggtacttgtcatgggtcatggataccaacaaagaagaa
agaaatgatggtaagacgatcgaagttggtaaggcctactttgaaactgaaaaaaggcgt
tataccatattggatgctcctggtcataaaatgtacgtttccgagatgattggtggtgct
tctcaagctgatgttggcgtcttagttatcagtgctcgtaaaggcgagtacgaaaccggt
tttgagagaggtggtcaaactcgtgaacacgccctattggccaagacccaaggtgttaat
aagatggttgtcgtcgtaaataagatggatgacccaaccgttaactggtctaaggaacgt
tacgaccaatgtgtgagtaatgtcagcaatttcttgagagcaattggttacaacattaag
acagacgttgtatttatgccagtatccggttacagtggtgcaaatttgaaagaccacgta
gacccaaaagaatgcccatggtacaccggcccaactctgttagaatatctagatacaatg
aaccacgtcgatcgtcacatcaatgctccattcatgttgcctattgccgctaagatgaag
gacctaggtaccatcgttgaaggtaaaattgaatccggtcatatcaaaaagggtcaatcc
accctactgatgcctaacaaaaccgctgtggaaattcaaaatatttacaacgaaactgaa
aatgaagttgatatggctatgtgtggtgagcaagttaaactaagaatcaaaggtgttgaa
gaagaagacatttcaccaggttttgtactaacatcgccaaagaaccctatcaagagtgtt
accaagtttgtagctcaaattgctattgtagaattaaaatctatcatagcagccggtttt
tcatgtgttatgcatgttcatacagcaattgaagaggtacatattgttaagttattgcac
aaattagaaaagggtaccaaccgtaagtcaaagaaacctcctgcttttgctaagaagggt
atgaaggtgatcgctgttttagaaactgaagctccagtttgtgtggaaacttaccaagat
taccctcaattaggtagattcactttgcgcgaccaaggtaccacaatagcaattggtaaa
attgttaaaattgccgagtaaatttcttgcaaacataagtaaatgcaaacacaataatac
caatcataaagctttttcttctctattaaaaaacaaggtttaataaagctgttatatata
tatatatatatatatatagacgtataattagtttagttctttttgtaccatataccataa
acaaggtaaacttcacctctcaatatacctagaatttcataaaaatatctagcaaggttt
caactccttcaatcacgttttcatcataacccttccccggcgttatttcagaatgcgcaa
aatctattagtgacatggaactcaaagaaccagttgtttttttgttctttggtccttcgc
tgcttccctcggcatcatcatcatcatcatcattatcatcattatcatcatcgtcgtcat
catcgtctataaaatcatctcgcataagtttgtcaacatcatttagtaattcccatcgct
ccggatctccttcgtaaataaacaaaagactacttgatatcattctaacttcttcttcta
gcatagtattataaaacaactgcaatcttttcaaaaatgttttcttcagttgatgctttc
tcgcatccgacagatgaggattgttaaaataaagttcaattgcatctgaaacattttggt
cggttcttgaacgaccatacagtttgtttataaagatataatcactgtctgcttcttctt
cgtaatattccaagctcaactggtttaaaacgcttgggtttttctgtattttcatgccac
atatcctgaaacccaaagagcctgaagtcgtcgtctcactgactcttttcattctctctc
ttttttccaatgatgccttcgaatcatacaaagttttgcctaattttatatcaagtatat
taggtttactaaatccatatagtagattttctagaacgaggtattgcttggacttctcag
actttacaggtattgaatcaagattatcagtggaatcacttaaccgctcatcgatcttca
gtaacgcagcatcgccactttgctcgatttttgccccttcattcaagactccaagatacg
tgggcatccaagagcacaagggagcatcaccgtcggctgagcttttacgtcttgaaacat
cgcgcacttgtatggctttgtagaattccagttcctgcggaaaggccggtttaaagatga
gcaatccatcaccgtctgttagagtaccgtcgtggccagcagctttatgctctaaaaccc
tataattgtttaccgtatccatgtgaaaaaaagtttctacttaggcacacgtatgcacat
atccatgtaagctactaatggaaattgcttaactgattactggtaaaaaaggaatctcca
atggctttatcttattccattttgtcccaccatttgtatacagtataaagacattttagt
gaaatacttagttacccagcctacttctgagaaatattacccgactcgatcatctaccaa
ttggcttcgagaacgtggtttttcaccattttttttcccgctttttttttcatccgaccg
ttgtggcggagaggagcttccggaagggaattcactcagattctctccagtaccacgggg
ggcaactctgcctggaacactttcttccttcaagaacttagcaagaagtaccaattagtc
ccagcgggccctcagggctggtctactgccttatactctaggatgtacatcctaccacac
acaacaagcctgtcacaccatgactacagacccttctgtcaaattgaagagcgcaaagga
ctccctcgtctcctccctcttcgagttatcaaaagctgctaatcagacagcctcctctat
tattgatttctacaatgcgatcggcgacgatgaagaagagaagatagaagctttcaccac
tttgactgagtctttgcaaacattgacttctggtgtaaaccacttgcacggcatcagctc
ggagctggttaaccctattgatgatgataaagatgctattatcgctgctccagtcaaggc
tgtaagaagaaaaatcgaacgtgacccaaatgctccaaagaagccactgactgttttctt
tgcttactctgcgtacgttcgtcaagaacttcgtgaagacagacaaaaagccggtttacc
tccattgagtagcaccgagattactcaagaaatctccaagaaatggaaggaattgagtga
taacgaaaaggaaaaatggaagcaggcttacaacgtcgagttggagaattaccaaagaga
gaaatccaaatacttagaagcaaagaaaaacggtactctacctcctgccagtctagaaaa
tggccctacccacgcgcccgttccaattcctttcagtttacagcacgccgctgaacctcc
tgtggaaaaaagacctcacgatgatgatggctcttcggaaaagaagaagaagaagaagaa
gaaggataagaagaaggacaaatccaactcttctatttgatcgacggacaaactcgttac
tattactctactgtctttctaaaataaatataataataaaaaaaggaataaaatatagca
gcatgggctcgctttgcccatagtgtatgcacatatatatatatgtatctatccctctcc
tcttgtaacagtatatcttccttttcattttcgttgtgtatatgtatgtatatagttcta
aatttgcgattataccttttcaaacctctcaatgttgtattgtgctaaaactatgtacat
tttagagaaaaagaaggaagcaaaacaaatacataatatatacaggggggccgttctttt
gtttttgaacatgtattaaagagtgctcaataattggtctacaatatcaaatttcttctt
aggcgcgtcttcaggacgtttccagtgttcaggaaactcataatcccgcttctttttacg
taaactcttagctatagtatgccttgtgtcaaggggaacatcgctaaaatcgtcctccgt
cagatcttttgactccgctaacagcctttgaagaatatcatgcaaataacgtgcattttg
tgatgcatgctcaaatttgtcactagacattttaaaaatatctgtagtatggtcataacg
cgacctggctaatattctgaacttatgtaatgatttttcctccaggcccaattccttggt
tttaacgcttaatacaaccttcctcgaattaggatgctcttcgccaacataactagtgta
tctataagtaactgggtgtgattcagggctaggacgtttgtattcctggcgatattgagc
taatagcggtaactcgtatgcggctaatcgattatagaacctttgttcacgatgttgggc
aaccaattcctgagcttgcgatggcaattcatcaaacataaacggtctaagactgttatc
gcgattcacgtttccaccttttatatcaatggcaccttgttcaccacgatggtacaattt
tttaatatcgttaacaggtacatttgagtactcagatgtggttaataaggcattcagttc
gtctttgttaggtttatactctgatcccaatctagccattctctcccaatataactctaa
aattctttgaggaggtaaacccttccatttttcgggatgcatatagaggtctgctgaaaa
agctggtccttctctcacagttttagcttcattaccagcatcactgttcaaacacctaga
cattgtcaaaacccttctctgggtgctccacaaattgccgcgcgagactttccataaccc
caatggtactttcatcttcctaagaatagtattttagtagtgtcatatgtttcggtaact
ctactgccttgttcacaaatcgaaatatactcagaatcagttacagaaaaggtcccattt
agcgtaatttcttagcggaattcattaaagagctccgacgtgcaacgcgataaaggttcg
ccgacgacaacaaaacaatggcaggcagtcattaaatgaacgcgatcaaatgaaatattc
gtggtagcgattacaataaggaagttggaaaaacataacaaagacggagcgacgagaagt
attggacaggatatatgccgcgccatggaagaagaggaaaactgccaaaaggtgagaagc
ttcctaaaaaggagggaggcgacaatactccgtcaaaacttttatcgtcaatgcttaaaa
ctctagatttgaccttcgagcgtgatattggaatgctcaatggcaaaagtgttaggtcca
tacccaataaaaaaactttacttgaattgcaaagtcaattggatagtctcaatgaaatac
tgggtacaattgcccgaggtgaccaagaaaccattgaagcacttcggaaaataagagaca
gtaaaaatgagaagcaagcaaacgatgaaaagcaggaaacttcaaatgcagacgggcagc
acgaaagttctactgctgctgaagaaacgaatataattgataaaggggtacaaagcccac
caaaacctcctccttctaatgagatctccggcacaattgagaacgatgtagaaagcatca
aacaagcggctgataatatggctaaagaagaaattaatgaagacaaagatttacaagttc
atagggaccaacccagagaaaagaggccgttcgattctgaaactgaaaatagggccactg
aaaatgaaaacacacagaggccagacaataagaagcaaaaaattgacgttgacaaaatgg
aaaacgacccaactgttaaaaatccaaaatcagaatttgtagtatcgcaaacgttaccac
gagcagcagcagcactcggcttattcaatgaagagggactagaaagtacaggagaagact
tcctaaaaaaaaaatacaatgtagctagttatccaacaaatgatttgaaagacctgttac
caggtgaattaccggatatggacttttcgcatcctaaaccaaccaaccaaattcaattca
atacctttctagcatttgtggaaaattttttcaaagaccttagtgatgacaacttaaagt
ttttgaagatgaaatatattatacccgatagcttgcaatttgacaaaacttatgatcctg
aggtaaacccgtttattataccgaaactaggccctttgtacacagatgtttggttcaaag
atgaaaacgacaaaaattctgcctataaaaaaccttcaccatattcaaacgatgcatcta
ctatactaccaaaaaaaagtgccaacgaacttgatgataatgctttggaatcggacagta
tatcgtgtgggcccttattatctaggctattgagtgctgtattaaaagatgacaatgaca
aatcagaattgcaatcttctaaaataatacgggatggcggactaccgagaaccggagggg
aagacgatatacaatcgtttagaaacaacaacaatgatagtgtagacatgacattatctc
aggagaacgggcccagtgttcaaacacctgacagtgacattgatgaggaagcatctttcc
aaacaaaactggcagaaaataaaggcagtaatggcggtactacaagtacgttaccccaac
aaattgggtggatcacaaatggaattaacctggactatccaacattcgaagaacgattga
aaagagaactaaagtatgtagggatatacatgaatttgcctaaggatgagaacaacccta
actcagatgaccccgattgggtcaccggtagagaagacgacgaaatatcagcagagttaa
gagaattgcaaggcactttaaaacaagtgaccaagaaaaaccaaaagaggaaagcccaat
tgattccactagtggaaagacaactagcatggcaggaatactcatctattctagaagatt
tagacaaacaaatcgaccaggcttatgtcaaacgtattcgcgtacccaagaaaagaaaga
agcatcatacagcagcttcaaataatgtgaacacaggaaccacgtctcaaatagcacaac
aaaaggctgcaaactcaagtttaaaatcgcttctggataagaggcaaaggtggatcaata
agattggtccattgtttgataaacctgaaattatgaagagaatccccaatgaaagcgtat
tcaaggacatggaccaggaagaagatgaggatgaagccgatgtattcgcgcagaacacta
ataaggacgtggaactaaattaaaatatacgaactctaaggaaaaatacgtagcataata
acgcatataactaacaatttgaataactatccataaaaaaaaaaaatagtcacataatac
gaacattaatatccttttttgttacattttcttccatctgaaatatttggaggggcaaaa
acaatgagatgacagttgaatgcatgaacttccaatcgcgggcgtataggtaaagtcaat
tgaagcaagtgtgacgacataaggatcgtaatttagtggttggatacattaaaaaaaaca
agtggtatatatataagtagtagtaagaagtaagcgatgagccgcgcaaagagaattatg
aaagaaatccaagctgtgaaggatgaccctgcagctcacattactcttgaatttgtgagt
gaatctgatatccaccatttaaagggtaccttcttaggtcctccaggtacaccttacgag
ggtggcaaatttgtcgtggatatcgaagtacctatggagtatccattcaaaccaccaaag
atgcagttcgacacaaaagtataccatccaaatatatcatcagtgacaggtgccatttgt
ttagatattcttaagaatgcatggtcgccagtgataacactaaagtctgcattgatttcg
ctacaggccctactacaatctccagagcctaacgaccctcaagatgcagaagtagcacaa
cactatttacgggatcgagaatcttttaataagaccgccgctttgtggaccagattgtat
gctagtgaaacttccaatggtcaaaaaggcaatgtagaggagtctgatttatatgggatt
gaccacgacctgattgacgagtttgaatctcaaggttttgaaaaggacaagattgtggaa
gtgttgcggcgcttgggcgtcaagtccttagaccccaatgacaacaacacagccaaccgt
atcatcgaggaattgttgaagtgaatagataaaaaaaaaacgcaccaagtaagtaagtaa
ataaagaataaataaactatatgagtaaaacaccaagcgaggatgtttcattgtgcatcc
gtgttcttgataatcacataactgtaaaagaataatacggcacgttaaatgttattttag
aatataaacaccttatgtgccataagctttgatccaatcgctgctgttttttttattccg
gggcaccttcggaagaacacagacgcaatttagttatataaggagaagccctcgagcaat
caggggaccgactgcgaatcgctttaaggcaaagatagaaggataaatatttgctttgga
agatagtcgtatctaatttcccattctgttgttttctagaactttcctacgcttttgact
ttcttcctacacgctttataatagctatgatgttgccgcgcagcatgaaatttatgactg
gaaggagaattttccatactgccacagtaagggccttccagtctaccgctaagaagagct
taactatcccatttttgcccgtattaccccagaaaccaggtggcgtcagaggtaccccaa
acgacgcttatgtccccccccctgagaataaattagagggatcataccactggtatatgg
aaaaaatctttgccttgtccgtcgttccattggctacgacggctatgctgacaaccggtc
cgttatccactgcagctgattctttcttttctgtcatgcttttgggatattgttacatgg
aatttaactcttgtatcaccgattatatttctgaaagagtttatggtgtttggcacaagt
acgccatgtatatgttgggtttgggcagcgctgttagtttgttcggtatctataaactag
aaaccgagaatgatggtgttgttggtttagtaaaaagtctatgggattcttccgagaaag
acaacagtcaaaagattgaagccaagaagtagataaatcaccatgaatcatttgttcggt
catgtaacatgcagatctatagcaacgacgtgtctcctatcttttgcttttaccttgttt
tccgccggtatattcctttgccatatttactagtatttatttattattatttattcttct
atttttcttttatttatttgttacttcctaatatcgtcattattatgcttttttcatatt
tgatttactccaatatattctgtttgagctttgtttcccagctgcgcagattttgaacta
aatactctttcgtcactcgcggattttcaattatagtcagttccttttcgtgacagtaca
catctctacagtcaaatcttcttgaaaatttcatagatttactgactgaatccatctctg
ctttaaaaatattctgtagctgaattaaatggctttcgatgataccatcgtcttcaattt
gacattcttctttaattaactcgtaacttaactcattatatatttcgcttaatgttacca
atgttaatttctccagttttgaacgcattaatgatgttaggattatgttttccggtaaat
ctttaatgtttccaaaggcaaatatttcgaataattgttgttcatcggggtctttagtat
ttaaccattcttctttgtagtgatatttgtaagggtcttctagcgattttattgtttctt
cgcgcattaccattctctctgatctgtactacgtaggtcatcactgttattgttttttgt
ttctttgtttactattgtccgtaatataaatacatattaaaaaagttgatgatgagttgc
tcaataattttcgcattccctaagatacaacgaaccaaaggcaagataacaataatataa
gaaaaagcaaacgcaaaaagagccagggaagtcaatatatactgcacggctttatttcta
gatgtgtagatgcctaccattttatacaacaccaattccagtttaattaccaagtatagg
cgcccaaatgcctcaaatcaatataaaggctttctgtcaaaaaaaggacatacacgattg
aattctaaatcgagtggagatatttgggagaaagattgtaatcatacgaaaaattctggt
aatgatgtttcgtttgagagtgaatttgaaaaagattcggttgagtatctaagggatcta
tgtttctctatatatccaaattcattacatcagaaaatcagaagcatagaggctttgcca
gacctacaggtaaatacctttattgccttaattttccaaaatttcgttaagtcttggtat
ggtatcaaaatacccactgatgattccaagtttttaaccgaactatataacttagttcaa
gatttaataacatatttgaagagttccaaaatcaattaccatgcccttttactcgattat
attccccgcttgctttcgtctcacttgaaagctttaaatgactcatctcaaaataacgat
ttagtttatgaacagtactgtaagctaactttgtatgattcgaaacgatatccaatgcta
ttcattgaaatcatacaaagtaaaatgagcaccaaatctctactacagaggagctttttg
gatagctttttaaatgaacttgtgttcgggcatatttttaattcaatagcggaaccatat
tatcttctggagggcttgaataaaatatgcataagaataaagctaaacagtgctggtaac
actcgtaatgaggttactcatggaaagcctaaatgcgacccctggttgtttgtttccaat
gtaaagcacaaaatattgcaaatgaccaggcttttagcttattcaacttcaacagaagca
gcaaatatgaacactgccgaaattcaagaaacagcatttctacaaagatatatttttact
tttttcaccgatgattttttcaaattatctatgaggaagccattcctattctccatatgc
agaacgcttcagcattggatttctaaatcaaatgcgttaaacagggtcatgtatagaaaa
tttgacaatattgttcaaactaaaattaccagccctgtgacaattggcaacttattctca
ttattacgacattctttgtttcctaatgacaacatgatgggtcctcctcgtgttttgcct
gtgggtgatgctttcctagagttcagagaagagtgtatttccaatttatgggatgtttgt
atgacttataaacttgaccatatcctcgcgatcaaaaggtctgacatagcggaccttatt
atctgcatatcgaagaatagggattgcaataaactgctaatttatagaattattgactgt
gttattgcgcagttgccgtagacttcgtgatgtatagagtattgttgacaaatatttgat
gttaccgaaatagcactctttgtagcattattaccaatttttatactatgaagtaaggtc
ttaggaagcaagaacattgttaacaaatagcttttatgacctaatcattagcactattca
ttgccaaatatgcaaatatctattccttttgcccgaacaggtaaaagtggtattgctttt
atgttaaacgcgaaactgccgccacttcgcttaaaaaaaaacactggctgaaaaagaacg
atccagtttagtaactaaagttttttctagatgaggcttagagttcgataacaacaagtc
acattcgagtgctccacttatagcaatttttcttttgtgtattggtttgctcctgtgtgc
tcaggcttttcgtttgttgtgagagtattgttcttataactattcattttttgaaagaat
tggcggctagcaatgtcgtacccagggaaagacaagaatattcctgggcgcatcatagag
gccctagaagacctgcctttgagttatctggttcctaaggatgggttagccgcactagta
aatgccccaatgcgggtttctttaccttttgacaagactatctttaccagtgctgatgat
ggcagagatgttaatataaatgttctaggtacagctaacagcactacttcttccataaag
aatgaggccgaaaaagaaaggcttgttttcaaaagacccagtaattttacgtcatcagcc
aattctgttgattatgtcccaactaactttttggaaggtttgagcccattggctcagtca
gtcttgtcaacccataaagggttgaatgattccattaacatcgagaaaaaaagtgaaata
gtaagcagaccggaggcaaagcataagctcgaaagtgtgacttcgaatgctggtaacttg
agtttcaacgacaattcttccaacaagaaaaccaaaacttcaacaggtgtaaccatgacg
caagcgaatttagcggaacaatatttgaatgaccttaaaaatattttagatattgttgga
tttgatcaaaactctgctgaaattggaaatatcgagtactggctccagttgccaaataaa
aaattcgttttaactacaaactgcttaaccaaattacaaatgacaattaaaaatatcact
gacaatcctcagttgagcaatagcatcgaaataacatggcttttgagattgcttgatgtg
atggtttgtaatataaagttcagtaaaagctctttaaagatgggtttagatgattctatg
ttacgatatattgctttgctttctacaattgtactattcaatatttttttactgggtaag
aatgacagcaacttacatcgggaatcatacatcatggaaccgctgaattttttaagcgac
ttgatagaatctctaaaaatattaacaattgaatatggttctttgaagatcgaatttgac
actttccaggaggccctagaattgctaccgaaatacatacgtaatggcccatttctggat
gataatgtcacggcaaaacttgtgtacatctttagcgacttgctgatgaataatgacatt
gaagcaactacgaatatccaatttcaaagcttttgggataatgtgaagagaatcagctct
gatattttagtttcattattcggtagttttgaccaacagagaggatttattatagaagaa
ctactatctcacatcgaaaaacttcccacaaagagaatacaaaaaaaactaagaaaagtt
ggtaaccaaaacatttatatcactgattttacctttactttaatgtcaatgttagagaat
attaattgctactccttctgtaatcagatgaaggatattgcaccagagaatattgatcta
ttaaagaacgaatacaaaaagcaagaagaatttctttttaacattgttgagcatataaat
gacacaatactggaaaggtttttcaagaacccgtccgctttaaggtatgtaattgacaac
tttgtccaagacctattattgctaatttcctcccctcagtggcctgtaacagaaaaaata
ctaagctctttgttaaagagacttctaagtgtatacagcccatccatgcaagtttctgca
aacattgaaacaatatgtttacaacttatagggaatattggttctacaatttttgatatt
aaatgctcaactagggaccatgaagataacaacttgattaaaatgattaattaccccgaa
actttgccgcatttttttaaatcatttgaagaatgcattgcatataatgaaactatcaag
tgtagaaggtcagctacccgttttttgtggaatttaaggctcggtactatcttgagatta
gaagagtatacaaaggatgccaaagaacaaactataaccgttgacaatgaattgaaaaaa
atattggagcagatcaaagatggtggacttggacccgaattagagaacagagaagcagat
tttagtacgattaaattggattatttttctattttgcacgcctttgaactactgaatcta
tacgacccatacttgaagttgatattatcacttctagccaaggataaaatcaaactgagg
tcgactgctattaaatgtctctcgatgttggcttcaaaagacaaagtgatactttcaaac
ccaatggttaaagaaactattcaccggcgtttaaacgatagctctgctagcgttaaagac
gctattctagatttggtcagtattaattcttcatacttcgaattttatcaacaaattaac
aacagctataacgatgatagcataatggtaagaaaacatgtgctaagaattaatgaaaaa
atgtacgacgagacgaacgacatcgtcacgaaggtatacgtaatagcaaggatcctaatg
aaaatagaagacgaggaggacaatataattgatatggctaggctgattttattaaataga
tggatattaaaggtacatgaagtattggaccagcccgaaaagttgaaagaaatttcttct
tcagtcctactagtaatgtcccgtgtggctataatgaatgagaaatgctcccaacttttc
gacttgtttctcaacttttatctcctaaacaaagaagcccattcaaaagaagcatacgat
aaaatcactcacgttctaaccattcttaccgactttttggtacaaaaaattgtcgagctc
aactcagatgacacaaatgaaaagaattcgattgtcgataaacaaaattttttaaacctt
ttggcgaagtttgctgattctactgtgtcatttttgactaaagatcacattacagcattg
tatccttatatggtatcggacgaaaaatctgacttccactattatatcttgcaagtcttt
agatgcacttttgaaaaattgaccaactttaaacagaaatttttgtatgacttagagacg
acccttttgagtaggctaccaaagatgaatgtaagagagatagatgaagctatgcctctt
atctggtctgttgccactcatcgtcatgatactgctagagtagctaaagcatgttcatcc
tgtctttcccatttacatccatatataaataaggcaaataacgaggaagctgccattgta
gttgacggaaaattgcaaaggctgatatatttatccaccggttttgccaggttctgcttt
cctaaaccctccaatgataaaattgcatttttacaagaaggtgaaaccctgtatgaacat
attaccaaatgcctacttgtactatctaaagacaaaattacacacgtaataagaagggtt
gctgtgaaaaatctcactaaattatgtggaaatcatccaaaactattcaattcaagacac
gttctacatttactggacaaagaatttcagagcgaccagctagatattaaactagtaatc
ctagaaagcttatatgacctttttctactggaagaaaggaagtcagtgagaaataccggt
gtcaactcaaccttaagcagcaactccattttgaaaaagaaattactgaaaacgaatagg
gtagagtttgcaaatgatggagtatgttcagcgttggctactagatttttagacaatatt
ctccaactatgtctcctacgtgacctaaagaattctctcgtagctattcgattattaaag
ttgatcttgaaatttggttacacaaatccctctcattcaattccaactgtaattgcttta
tttgcctcaacctcacagtacatcagacacgttgcttatgagttgttagaagaccttttt
gagaaatacgaaacgctagtattcagtagtttatctagaggggttacaaaagctatacat
tattctattcatacagatgagaagtattattacaagcacgaccattttttgtctttactt
gaaaaattatgtggaactggaaaaaaaaatggcccaaagttctttaaagttctgaagaga
atcatgcaatcctatttagatgatatcaccgatttaacatcaacaaatagtagtgttcaa
aagtccattttcgttctctgcactaacatttcgaatatcacatttgtttctcagtacgac
ttggtgtccctactcaaaaccattgatctaactacagatagattaaaagaggttatcatg
gatgaaataggtgacaatgtttcatcgctatccgtatcagaagaaaagctcagtggaata
attttaatacagttgagcttacaggatttgggtacttatctactgcacttatacgggtta
agggatgatgtgcttttattagatattgtagaagaatcagaattgaagaacaaacaactc
cctgcaaagaagccggatatcagtaagttttcagcgcagttggagaatattgaacagtat
tcatcaaatggcaaacttcttacatattttagaaaacacgtgaaggatacgtaaatatat
tgcacttaaaatatacatagtattaataatcattttgcattttccatgctggtttttcac
gcaggttttgagaagcaactatgaaatattgaatttcatttacacgatcgcattatatta
gttcaaactaaaccttttttttcttgcgcacaggcaaaatattaatacctgagttagttt
tcattccattgtgtgtttttacaaaggtcttttcgttacaagagggcactattgctaagt
ttggattgatattgttaataatagcacccacattctcagaagacctttgtgaaatctgag
atgcagtgcaagatgaaattgaacctaaaggtgccttctctgaaagagttggacttatag
atgcagcattgttccttaaggcattcatttcttttgatttggcagtctctgccacagata
tttcctccgctttaacattcagtttcatagacttttgtgtatcttgccttatatcccgaa
tgacttctggttccacctccatcgttaacgggatcacttcccttcttcttttcacagcaa
tttgtgttgatattcgaggagctttcttgaatttttttggatttgtgggaactttgtttt
tccatgaatttctctctttggtggaggttttaatcaaatacggttttcggagcggctcag
ctacgatagcaaaccgtgtcattcccttttgtgattgatggtcgctcagcagtactataa
tggaaccaccgcattgctgctctctcttctttaggcgtctctcccttatttcctcaacgg
ttattttttcttcttcttcgtcagaggagcttgcgtaatctggaataaaagttctatcga
ttcgagtatatatcttgggccaatctttgccactaaccaatttcaataagctgtctgagc
tagcaggtctacgggctaaattgcggcttttttttttcatagattcaaatttatgtaaca
ttgaatcgatcagctctttagtttggtaacgtttagtctccatttcattctcgtcagtgg
ggtcatttattttagtaaccttttgtaatgttacttcccaattcaacatacccagtctgt
ctgaaattaatgaaagcctgtctgcttcattttcaccatttacgatgtccgattgaatca
ttctattttcttgcttcaacattttcttgtggtatggctggtaggttgagtctggcaata
agtcatcagttggttttctaatattctggctcaattcatgatgttcaatttctagagtca
tctttgtaattgtctctctctttttcttaatctcatcatcgacattactcatgaacggcg
acttcatcacaggtttctgacaacgcgtttcgtcaacatgctcatctacagtaaagcagg
acttagatttccttagatgtccagcatttgggttgatcctgctgactaatcttaacttct
ttttagggttaatttcgtattcttctgtatcaaaatcgaatttttcaaattctccatgac
tatttttaatctctgagcgcaacaatctctcagaagtattatttgcttcttctattgatt
gaaaaatacccattgatgaactcttataagcttttaatgctgtagaaattttcggttttc
ctttttaatcatatgtgacttttgctatgtatgaccttgctactttttattttgaaatcg
ctgaatccaactcgcgggttagattttcttatttttaaaaatgtagaacgaacgattatg
gaaacaacaataaccaaaaagaaagggaaaacagtaccgcttctactaatctgttggata
cattagacaataagatctaggaagcatggtatatcgtaacaggtcaaagagcgttttatc
tacacacagcaagaagagcgacgataaggcgcattataaatcacgttcgaaaaagaaatc
aaaaagcaggagcaagaagaggttaagaatctactggagatacatatctattgtatggat
tttatggttaggattaatatcttattatgaattagtggttgtgaagagagcaatgaagaa
gtgccaatggtcgacttgggaggattggcctgaaggggctgaaagtcatagggtgggttt
atttgcagacccacaaataatggacgaatattcatatcctgggaggcctcaaatagttaa
ttattttacaagagtgattgttgaccattatcacaggagaaattggaaatatgtccagta
ttacttggaccctgatagcaattttttcctaggtgacctatttgatggagggagaaactg
ggatgatacgcaatggatcaaagagtacacacgattcaaccaaatattccccaagaagcc
actgagaagaacggtcatgtctttaccaggtaatcacgatattggttttggagacacagt
tgttgaatcgagtttacagagattttctagttacttcggtgaaaccagtagtagcttgga
tgccggaaatcatacctttgtacttttagatacaatttcgctttctgataaaacaaatcc
gaatgtctcgaggattcctagacagtttttggataattttgcaatgggttcacatccgct
tcctagaattcttttaactcacgttccattatggagggaccctgaacagcaaacctgtgg
ccagttgagagaatccaaagaaccttttcctattcagaaagggcaccagtaccagacagt
tatagaaaacgatatatcacaagaaattttaacgaaaattcaaccagaaatattattttc
cggggatgaccatgatcattgtcagatatcacactcatatccgtttcaggggaaaactaa
aaatgctcaagaaattacagtaaagtcatgtgcaatgaacatgggaatcagtaagcctgc
tattcaattgctctccttatataatccttcagatttgacaatggtaaatgccggcggaga
gtatgcattaaaaacttaccaaacagagctatgctatatgccagacccctacaaggcaat
cagaatgtacctatggggattattattctctgctgcctttatcgcatacatgcatttttt
cccaaaatcttttaataatcgcgtagcaaccataatgaacagagtatttacgcgccccga
tggtaacacctcagatttgccattacctacaagtatttccaaatcgaaatccaaaaaatc
attgacacatagtaaatacgctgtgaatgatacgcgatccatcaaacaatttctagttaa
tgcaattgtcctttttgtttctgtgatgcccatttttatttatttttatactgtagttta
gacagaattactgctattctcttccagaatcaaaatgctttgaagggaaacgtctggcta
tttaatatatgcgaatacaccttatatacagacaatgaacaagagatataaattataccg
ggtgtggtattactatgctcaccaaacagtttgcataacctctactggatttgcattatg
ttttgtggtccaagctaaaactgcaggactgggcgtaacaccaattacttcactatacgg
ggacaaaaaagaacacctaggtaagttgttggttcctttagttttatatcaaatttagca
agtcatgacggcaaatttctttgtgagctttgtttaaaagatcgatacaaaaggacgact
ttcctttcaagctttcgtttttgctttttattattccatagcaatatagtaatcatagta
gtgtaatttctagagtttaaaaaacacgaaagtaggatgaagtacaaaagattaacgaaa
atactccattctcttaacaactcatacgtatatgaagattaaattaatatggaagataaa
ttagacagatactacacaaatgtgctttcaaatgctgaaaaggataaacacacaactgtc
gatagcgatgacaaaagtagtggcgaggaaaatttggatgaactacttaatgaattggat
agagaattagacgaggaccatgaatttttgagcgcatatcggtcggagaggctacaacaa
atatcagaccatttaaaacaggtcaagaagaatgttgaggatgacggatacggtagattg
cagtgcattgaaaacgaggcagatgcgatccaaatatgtacaaagactactatggtggtc
atacattttgaattagaaacattcggtaagtgccagtatatgaatgaaaaactggaaaac
ttggcaaagaggtatctaaccacgagatttattaaagtaaacgtccaaacatgtccattt
ttggttaataaactgaatattaaagtacttccgtttgtagttggatacaggaatggccta
gaaaaagttcgctacgtaggatttagtaaactgggaaatgaccctaatgggtttgatatt
aggaggctagagcaatctttagcccattcaggtgttatagaagacacattcgaaataaga
aagcattcatctgtgaatacggaacgcttcgcttcgcgcaatcatgatagaagtgaaagt
gatagtgatctggatatttgaataaataaccattacctccctactaaaaatgactcgatg
gtcttttaagccatacgcatgagcgaaaatggttcctcctgttcaaactaaatcggttat
tcgagcgtaccgttgaaaatttaataaaacgttttgggggatttatagaaagttaaatac
gaaatatgcgtatagtaatgtttatacatgaaactcaaaaatgcgactgtgttccttaaa
ataataaaagttgagtacgaataacgatgactgagaaaggtagtgtatattgtatataaa
attggaccatctttgtagtaaagacaaaaaaaccaataaatgcagataaacttagcagaa
ctgactctaaatttaactttccttggatgatttttcattgagtttttgagtaagttctag
gatctgttgcttcaagtcatcattctcaaccaataaatgcgccctgtgaatttcactatc
ctttaaagagtccatagtttttttcaattgaatacaagacctcgcgtaaccttctttaat
aaaattgaaattgagcagcaatttatgagtattaattattcttgccttcatttccgaaat
ttgacttattgtaaactcatttgtgaacttagcaggcttcgttgcagatacaatgtcttg
tcttgcagaatctattttagatgttatatcagtaatcatggattctattttcaaatgact
ttcgttggcatcactgctggctaacgaagatgaaggtgatagggatgcaggggataacat
gggttcatttgtggttttcaaaagggattttttcttcttgatcgtgggtttatctatctt
atagttcttttgttctttatcaggtttatgtacgttattttggtttgtacttttatctaa
tgatgccttgccagtataaccctttttatgcctatcgaggtcaataccaactaggctatc
attagcgcttctctgcatttccaaaagtgtgctcgaatcggtattgtgttcatcgttaaa
tagagattccaaggtcaaatgcttctggctggcaatatctgaatcaaaaatatcagtgca
gtctagattatccatcataacttgttcgaggtcctttcccaaatctaaactctgcccatc
aatctttactgtatcatcaaaatgattatttgcctgagtgagcagccgatgcaacgtatg
ttctatattggcatcatctgttagatctgtattcggattggactgattcgtgttcattat
cttcacgttttccctatcacaagcttagtgtaacttgaaccaacaaaatttaagatgtca
aaacttcaatcaagtattgagctcttcaatagggcactagccctctgaaatttttcattg
aaaataccgtaccgcatgttttttggaaatttttcatctcatcgctaaagtggaaaaaaa
aatcctagaaactgaaaaaaaagagaaaaaaaaatgacagaaaatatttgatttatatca
agatgacacgagtttgcaaaaagagaaagacacgctataaaaactattttggcaaattaa
tctattcacttatttttgagtttctgagtgtagttatatgcaaagaggctataaatcctc
atttttttttgagaaaaaatgcttgagaaaaaatgcttgagaaaagatctattttttttt
attcgttagcatttttccagatatcgttgaacattgctagaatactatcaaacccgactt
tccccttcaccgcgttatcactaaagcgcttaacgccccagttttctactttctcactga
aggttttggtcggaacaccagacagaaactttgcatcctgcttgaaaagagtcacattcg
atggatttttcggatgaggaacataacgtacggtttcgtaacacttcaaaatatgcggga
aggtcatattgcaactcctcatagttaaagacctgtcccttctatcaacggtggaaacct
ctcgcacgtatgctaaattagtgttccccactaaaatggacatccagtgaggggtgttct
gacgtatggttatcagccgttctgtaagaagtacatcgccatgttctttgagctcgcgcc
gcaacacatcgactgcaataacgtgtgtggaaatcttgtttggatatttcatccagttcg
ccgtggtgactttctcccatgggtaatcgaattcataagatttttgaaatgatttcatta
ttaatatataagatcgagagatatatgactaatagaaatatttacttgaacttgtcgatt
agagaaaagaaaatgcgttgcttggaccgcaaatcccacttattgttttcttgccaaatg
tgacaaaatctataggtttatgaactttcttcgaaaatctcattactttttttgataaat
aaacgggccccttgcggacaaagccctgaaaattgaagatttacgcagtatcacgtaaac
cccaaaaaaaaaatacaatatcggttaaagtgctgttttaatctagaatatatgttttac
taatctatttataatcaagtatatgtgtaatttggctttttcccttgccttgtgcttaac
ctagttttgttcaggtgattattttatcgcgcattacctcctaatacccatcctcccatg
ttatccatatcatcttcgccgtatagatccagggtgacggcttttttataaacgggtttg
gtgactgtagaattagagtttgagtatttcactccttcagttgttacatctgtaaagcct
gcactatcattgtcatcatagagatttagattgaaattattggaatttataccagtatta
ttgtcgttatcattatcattatagttatcattgtctgggtgattcggtactattgtgcta
ttagtcgaatcgttatcgtcctcgcgttctttggggatagagccagacatgatttggtct
tcttcctcgagatttagtaacctatgactggaattgttactatttttaatgctattcgtc
atcaacgcatctgtaggcgttctggacttgaagtttagtgccaaaccattcttttccatg
ttaccattcatcaaggtgctaaaaaggttaactgatggttgtcttctcagttcttcaaat
gacttgttaatcaaattcttctcaaatagcaagttactgtttgaattatttctcattagt
aatggagatgcctgttgtgtatgctgtggaattggtgaattcaagaatttttgcttctta
cttgtgtcatttaataatttggaaaatgcgtttgatactgtagacatgtcattcaacgag
gagtttgaactacttgctgaggtgcttggggtgctgatcctactgataaattccggaggt
atcaatccattactaatagaaggagccaagtttctgttcatcaaagatttccttttaata
agcgttgcagacgataggttctttttgttgttgatagtgtctgtcccgtcaaaatcacca
tcgtgcacgtagacgttagtaaaatggtttgaagagttcgaccttttaggtgatgaagca
ccagctgagtctggttgttgtgaattaggaaatttctgattgaacggcttttgcagagca
gggtccattaaactcaaggacctaaacctaccccttgtttccttcgaattttttgccata
gaatctataccactactcaaaacatcggttgagctgccagagcgggacaaaatgcttgga
gcgtaaaagcttaaaccttcatcgtcactctcatcgtcatcgtcatcatcgtcatcatcg
tcttcatcatcatcatagttgtcttcatttccaccttcttcatcatcgtaattaaagcca
tattcatctgcatatgaggtacgatcctgctcttgttcacctctttcctttgtataatcg
tcataattattattgttgtacaggacaatttcctcattcttagcacggtcttgcacttcg
ttgatttggttgtttaactcgtcatatactagttcgtcgtttgatggtgtctttccgtag
gggaagggagaagggcttctagacatattagaactagaataggactgtgaacgggaatgt
ggatgcagatgcgattgtaaatgcagtgcagttcccgaaggctgcttgcgtaggttggat
tcctgaccaataagattgttgattgacgttgatgggatagttgtgatggattcgttcgtt
ttgaacatgtgtgccctgttggattttctgttgatagacaacgacctaattctgacggac
ttgtctttattggaggttaaagccgagttttgaaaattcaacaacgacgaagagtttctt
ttcaaacttgtgttgctctgatcgtcgcccttatcttcgttaacagcatctgaatattca
tgtagtgcttttattgattcctgggagataaggctggtgagagggtggtctgacaacaaa
gtcagcagtgcttttacccccgtgttattcgtgacaataactatggaatccaagacagtc
tggtcttgcatgctaccattgctctggtttgagctggtgaatttctcgttcaacttggtg
tagtactctttgaacgggagtgacttggagttctggattgtcttagtgaaagaaccaata
ttctgccaattaatgatttttaagttaagcagttctgcgttcaggaaagtagaaaaccac
ttgagagaggtgggagaaacgttaatctggaaacataggtttagtttcttttgaacatac
aagtctttgaaagaattaaacaatttttcaaccaaaaatcttatagtctccacgtaacgt
aaagatcccgaagacgacaccagtacattcaaatcaaacttgttttccggtgtgctgcga
gagctaatcagacttttcaactcctcccaaaacttatcgttatcttccacagtagatgtg
ttggaaaaactttgggcaatcgaatttctaagccgatgcagcttaaaccgtttattcagt
ctggatagcttgttatgagtcatctcatcgttgtagtagtcaatcgtagggatatctatg
taaagtaggatgtttagcttcttcagcgaagggtaccggtccgccaaagacgcttgtacc
actgtctgctgcatgttggagtaagtaatcagaaacagcgagtcctgtgacttcacacta
acttttggtgaagtggactgggcaaagcagcgctcattaatgctcgcggctgctgcgtcc
gtaccgacagtgtccatcgtagtgtaggcttcccaaaatttaggatctgattagtaatag
tggttgattgcgagctccgggatgcgagggagagcgtgtatgtgtacttcaagttcgcca
acttctctcttaaatagaaaaagaaaagaagaaaaaggaaacgaaaaaaaaaaaaaagta
gggaaaagctgagtgatgaaaatccgggctgccaagattgggtttgaaacgtgtagtcag
ctacaaaccaaaaattaaaagaacaatagcaaagaaccttagtaggaaaacaataaaata
atagacacgacacccgtagaaagatagaacgggacgaggggccggttcaacaactatcat
actttcttgttcaacaacgcgattaacccaaataataaaaaagctacgagacaagaacag
acgaggcaatacgagcaacgatcgcaacgagaacggtaagcttggcaacgcctcgcacac
ccacgccccgcaaccgcacacctcagctcaaagtaacccactttaacgtgactggacctg
agctgtctgactcagtcgtttgcaaataggttaacgtcgtcgcttctccctttcgtgtac
cgtatatctttctttaattgcattcccttgttgtgattatcgtttcccattgcagtgagc
tttcattttgggggccctgggagtaggctgtttttcgatagagtgagaggtgtgggttct
gcggcagaatggatacgggccgtgaatcactgtttacgggagttttgctttggtggcaaa
attttcgctcggtgatgtgttagtagttgttattctggtaagaaacgaacgaaagacgga
aaggattatgtataacagtgtatgtgtgcagtgtgtggaaaaggtaaaggttaagggtgt
ggaagcagtgagaagcagaagatcataatataagtagagtagaagcatgtcattgcaatt
gctgaatccgaaggctgaatcgcttaggcgcgatgcggctttgaaggttaacgtcacatc
tgctgagggcttacaatccgttctagaaaccaacttgggccctaagggcacgctaaagat
gctggtggatggtgctggtaacatcaagctgactaaggacggtaaagtgttgctgaccga
gatgcaaatccagtcgcctacagcggtactgattgctagggcagctgccgcacaggatga
aatcacgggcgatgggaccacgacggttgtgtgtcttgtgggtgaattgcttagacaagc
ccaccgtttcattcaagagggcgtgcatccgcgtatcatcactgatgggtttgagattgc
gaggaaggagtccatgaaatttttggacgaattcaaaatcagtaagacgaacctttccaa
tgatcgagagtttcttctgcaagtggcccggtcgtcgctgctaaccaaggtggacgctga
cttgacggaggtcttgacgcccattgtaacggatgcggtgctaagcgtgtacgacgcaca
ggctgacaatttggatttacacatggttgaaatcatgcagatgcagcacttgtctcctaa
agataccacttttattaagggtttggtattggaccacggtggtaggcatcctgacatgcc
cacccgtgtgaagaacgcgtatgttttgattttgaacgtatctttggaatacgagaagac
tgaagttaactctgggttcttttacagttctgcggaccaaagggacaagttggccgctag
tgagaggaagtttgtggatgccaagttgaagaaaatcatcgacttgaaaaacgaagtttg
cggcatggacccagacaagggttttgtgatcattaaccaaaaaggcattgaccccatgtc
tttagacgtgtttgccaaacacaacatcttggctttgagaagggccaagagacgtaacat
ggaaagattgcaattggtcactggcggtgaagctcagaactctgtggaagatttaagccc
acaaatcttgggtttcagcggcttggtctaccaagaaaccataggcgaggaaaaattcac
atacgttacagaaaacactgaccccaagtcttgcaccatcttaatcaagggctccacaca
ttatgccctcgctcaaacaaaggatgcggtgagagatggactcagagctgtggcaaacgt
tctcaaggacaaaaacatcgttccaggagctggtgcgttctacattgctttgagccgtta
tttgcgttcggctaacatgaacaaattaggagctaaaggcaagaccaaaaccggtattga
ggcgttcgcagaagcattgctggtaattccaaagactttggtgaagaactcaggattcga
tccattggacgtgctcgcaatggtggaggacgagttggatgacgctcaggattctgacga
aacgagatatgttggtgtggacttgaatatcggcgacagctgtgacccaactattgaggg
tatttgggattcctaccgtgtactaagaaatgctattaccggtgctacaggtattgccag
caacttgttattatgcgatgaattgttaagggcagggcgctcaactttgaaagaaacacc
acagtaataaaaaataataataataataataataacaagaacaagaacacgaatactagt
agtaacagtaatcagatacaaaaattctatgtaacatattttttccagtcactatcatca
tcatcatattttgtatatatacatttattatataaaagatcataccaatttttgccaaag
aacaccgtttccctcttcgcgttgaccacagtaattgcagaaacgacaaaaaaaaaacaa
aaaaaagaagcaccattctaactcagcctttaataacctgacatgataacttataatagt
cattgccagttgctaagtatctttgaccaaaaatcacaacatcatggctgtggaggaaat
tgcgtcgcgcaaggacattagtttaagagatatgcaaatctctgccatattaaaaatgct
gtttttaaataaggatttgaacaacaacgacaacatcaccaccatcacagacgatatttt
taaccagcaggaaatcatctggaaggtgttgatactggacatcaaatcaaccgccactat
cagcagcgtcttgagagtcaatgacctgctgaaagctgggatcaccgttcattccctgat
tcaacaagacaggtcacccttgccagatgtccctgccatatatttcgtctcccccacaaa
ggaaaacattgacattatagtcaatgacttgaaaagcgacaagtattctgaattttacat
caactttacctcatctctgcccagaaacctcctggaagacttagcccaacaagttagtat
taccggcaaatctgataaaatcaaacaagtttacgaccaatacctggacttcattgtaac
tgaaccggaactgttctctctagaaatttcaaacgcatacttgacattgaatgacccgaa
aaccacagaagaggaaatcacgggcttatgtgccaacatcgcggacggtttattcaacac
tgtcttaacgaccaattctatccccattataagagctgctaagggtgggcctgctgaaat
catcgctgagaaactgggtacaaaattacgtgatttcgtgatcaataccaattcctcctc
cacttccactttgcagggaaatgattctctggaaagaggagtgttgattattttggatag
aaacatagattttgcctccatgttttcacattcgtggatttatcagtgcatggtctttga
tattttcaaattatcaagaaacaccgttactattccacttgaaagtaaggaaaacggaac
tgacaataccaccgcaaaaccattagccacaaagaaatatgatatagagccaaacgattt
tttctggatggaaaactctcatttgccattcccagaagctgcagagaacgttgaagcggc
attgaatacgtacaaggaggaagccgcagaaattactaggaaaactggtgttaccaacat
atcagatttggacccaaactcgaataatgatacggttcaaattcaggaagtcgtaaagaa
actgccagaattaacagctaagaaaaatactattgatacacacatgaatatttttgctgc
attgttgtcacaattggaaagtaaaagtcttgatactttctttgaagttgaacaagatcc
tggtagcaccaaaacaaggtctaggtttttggatatactaaaagatggtaagacaaacaa
tcttgaggacaaactgaggtcgtttattgttctttacttgacatcaacgacaggcttacc
aaaggattttgtccaaaatgtggaaaactatttcaaggaaaacgattacgatatcaatgc
tttaaaatatgtttataagcttagagagttcatgcaattatcaaatatgtcgttacaaaa
taaatctttggaagatggctccgattccgctttcaaaccaagcaacttaacattatccgg
tatctatggcttaactgaaggcaaattacaaggaggtgtaggaagtttaatatcaggtat
taagaagttactgcctgaaaagaaaaccatcccgatcacaaatgttgttgatgcgataat
ggaccctttaaacagctctcaaaaaaatttggagactactgacagttacctatacatcga
cccaaaaattacaaggggttcccataccagaaagccaaaaagacaatcttataataagtc
actagtgtttgtagttggtggtggtaactacctagaatatcaaaacctccaagaatgggc
acattcccagttgcataatcccaaaaaagtcatgtatggtagcacagccattaccacacc
agctgaattcttaaatgagatttctcgccttggcgcttcaaatagcagcaacaacgatgc
ataattggcatctagacccaatgacgatacactaatatatatatatatctatatatctgc
aagaaataagcgtgtgtagtaagtaaaaggaaaaatagaaattttgatcaaaaataacgg
tcccattttgatacaatgtttttggtttagtcatatgcgtaatatttatttttatttatg
aaatgtgctttaggctttctccactgttacaaatagtttgcgctagtttctaaaatcttt
gttgaccttttggcatccaaaaacagcaatttggcttcattaacgtcattaacaacaatc
tccttacgattgcttgtttgtgctaggataccacatggtgccaataattgtaaagcgtaa
cgtaacgaagtttctgtacccatcgtggctaaaaggtccaatgccgaactttctacttgc
aatctttcaacggtagctcttctctctataatggtacgaatctcgtccttgtcgtatggt
aatgtacgaacaattaacaatcgatcaatcaaatcaggtggcacaccatgtggtgatatc
acatcctcagtgccacggactgtagtcatgcccctattagaagccaatacaacaacgggg
gcaatattagattccaacgctttgttcaaatacgtgaatatttcaatgtctagcatatta
acttcatcaatgaacaaaacacctggaataagttctgcgacaccttggtcaatatattta
gcaacaactttattcacctcttgtcttaatttctcggttatttcagtcttcttaggtttg
agcaactggcccatcattgatatgacatcttgaccaccttgtggtcttgcgtttgcaaca
tccaaatcgtgcaaggtaacatcttgtacaatttccttcttcttatgcacttcgcctttt
ggcaatggtacgtattcctcagtttccagatcaaattcagtagcgtatgcatcagacctg
ccaactcgcttaactgcaccggtgttggcctctatataaatgacatcaccaatactaacc
ttttctctttgaatactttcatatatcgttgggtctaaacgcaaggttttagtgccttta
gcagatttgagcccgacaattacatgtgagatagttttaccatatccgcccaacggattc
tctgcgtcttcaggggttagttctgtcacttcaccctcataaacttccttagtttctttg
attcttaacccaattgctcttctaaaattttccattagggtttctgtttttttgacctcc
acggaatataattcgctaccaacaagaggacagaatggaacttttgggcctaactcttgt
gaaatggcgagagccaatgctgtcttacctgtagaaggaccaccagctaataggatcgct
ctacctgacatttttttagccttgattaaatctacaattacgccacatgcttctctggct
tcgatttgaccaacaaaccctccttcaaccctcttggccacaccactttcatccagacct
aaacctttaatatgtgtatgtgccgcagttctcgtaacagcgccagaattactgctgttt
acgccaggattttctttgacttcactgatagcgaccatatttactcaattattttaacgt
tcaaaatatttaggcccagaacttaacagccttcaatacgtactcttaaaagtatccatc
tcttcttcatcaccacgatgtatcttttgttttgccatattcttccttgaacaaaattga
aaaattttaaaaaacctctccattacccgcagatcacgtgagcaaaaaatcaattacgtt
tcctaaaaggggaaaacagcaactttagtgacatgttagaatatttagcaagcaagcttg
tggaagagcttaggaattacatactctagagcaacaactgtattttaaaactgtaaataa
tactaagcggaaccacagaatgaagcaaaaatttgtactaccaatcaccccaccaagtac
ggtggaaaagaagcctcaaacagaaaaccgttgcaatgagaatttgaagcctaggcgctt
gctaccgcaattaaaaagaagtgtccgcaacaggaaacctagactgtcatataggcctga
gttaaactctgtgtttgacctggatgcgtacgtggattcggcacacttgtccaaatccca
acgccatcacatggaccgcgacgccggttttattagctatgctctgaattatagcaaaag
aatggttgtagtcagcggagcaggtatatctgttgccgctggtataccggattttaggtc
cagtgaagggatcttctctactgtgaacggcggctctgggaaagatttgtttgactacaa
tcgtgtgtatggcgacgaatcaatgagtttgaaatttaatcagttaatggtgtcattgtt
cagattatccaagaattgccaacctacaaaatttcatgaaatgctcaatgagtttgctag
ggatggcaggctattgagactgtacacgcagaatattgacggtttagatacacaattacc
tcatttatcaactaatgtgcctctggcgaagccaatacccagtacagtacaattacacgg
aagcgtaaaacacatggaatgtaataaatgtttgaatatcaaaccttttgaccctgaact
gttcaaatgcgacgacaaatttgattctcggactgaaatcataccgtcatgtccacaatg
tgaagaatatgaaacagttagaaaaattgcaggcttaaggtctactggtgtgggcaagtt
gcgtccaagagtaattttatacaatgaggtccaccctgaaggtgattttatcggtgaaat
tgccaataatgacttaaagaagcgcattgattgtttgatcattgttggaacgagtttgaa
gattcccggagtgaaaaatatttgcaggcagtttgcggccaaagtccatgcaaacagggg
tattgtgttatatttaaacaccagtatgccgcctaagaatgtgctagactctttgaaatt
tgtagacctagttgtactgggagattgtcagcatgttacctcattattatagaaagtatt
tgtcctaccaaaaaaggttggagatgaaattaatgcattttttcattagatatatatata
tatatatatatatattgtttaagttaccattttgtattttttttctttgaccctatgcaa
caagcgccggtggtggaggtatatcagggacgaggcctagttcaaacttgtttgctctga
atattttcagcgtttcctctgcgaggtcggccaattcaagaataccgtccttttcagaag
ataacccttgaacaaatctaatttttccggtggccgtattagcgttgacattagtagcat
tcatctgttgttgtccaaattcaaaagaggttgcgttaccattgctcttcaaacttatgt
tcgggtctgtgtttgacattgtttgcccaaatgaagggttagattgcgagacgttgttgg
catcgttttgtggtgtaattccgaatgaaaatcctttattaccaaaagaagattgaaagt
tgccattggtatttttattgaggttagaagcagatccaaaggtgcccccagaacctccgc
taaaaggagattgattattcgtcgttccgaatgccgaactgcctacgttattgctgttgt
tagctttggaggttgtaataccaaacggcgaagaaccagcccctgctccgctctgtagat
tactaaaaggtgatttgttattactattagttccaaatgtgccaaatggggatactcctg
ttccactgcttgtacttgtattttgaatagtaccaaatggcgactgggtattagtagctg
ctccgaaagtcggtttgccaaacgctgacgatgtagatgatgcattttgtgatgcgtttt
gttgcagagaaccaaaaggagaagttgtggtcaagggcgtgtttgacgcagcaccaaatg
cggagttattactattactaaccgaactagaagggatcgcagttttgttcgctccaaaag
ctggttgaccaaatgcagagcccattgagccaggacttttaccaaaaggattacttgtcg
ccgccatagcaccaaaacctgttgagccaaatgacggtgctccaaatgctgacgtagtag
aaggcggattaacattgatgggggcgttagaaccaaatgctggtgctccaaatgctgacg
gtttagccgcattactggtgttcccaaaagcgttaattgacgtattgccagtattgcctg
tattggtaccaaactggggcattccaaatgctgaagtggtggttcctcctgtcattgtgt
ttgctgttccaaaactaggtcttccaaatgcacttcctcccatgttattggtactagcag
cattatttgtgaaagggttgatcccacttgtattagaaagattaggcttagcacccgacg
tgaatgggttaccgaaagcgctcattacagttgagtcgttgctcgggtcgaaatttaatg
aaagcttgatgagcttttgcgttaaagtacaacagttcagtgttatagtactttaaacat
tgtacgctcatctattgattcactattttttttcaaataccttgcaccctcagtcggcgt
gtttctagatatgcagaattaatatattcctagatgtcagtatattaaagttagcccttt
gaaacgtattatgatgtcgttaccttcagcgtcgtggtttaggtttcatgtcttgtccct
ttcgcgaatacttttatttcgaagctaatttactatataaagaaggttgaaatcgcatga
tcagctaaacagcgtaaatagaattgccggaacaaaattcgtataagacataatttccct
ccaggccgtagccagattaatgctcagtacactgtaaagaattttttgtttatatttaag
ataagacaagatgtcattgatattattgctaaatcactaacaaatggtatttattgattt
ttctttcgcagaacgccactttaactaggatttaatcataaaaaaaaaagtgattgacac
tgttattcagttctggactatcgtatagactattttcattgttaataggctcagctgttc
ataaaatatgtgaaaatttttcaacgattaccaagcccacgattgtctcgttggcaatat
tcagaatgaagccttcgtaatatggctatgtccgtaatcaatcgcctaagacacccttac
ttttcaagtaaagtctcaagagctttcttcgatccgtttaaataagaattacaatgttag
aattacttttcctttgagaggaggaagagcgaaagtaagaatggaggtaccggtcgtaaa
taagcattgacgaataaatataccagtagaatcttcgtataattatcattttaagagaat
aggagaagaaaaaaaatttttggttaatatttatatactaggtatttacacgtgaaagta
ttgaatcaagatggggtctgaaatacaggcgtcttaatagaggaattgttatttaaaata
caacccacatctcttggtcctccttttttatcttttctaatatctgttgctgttgcgcga
ggagtaattatttttatcattactacgggagaatgagcgtctattgttgttgctgcgtct
aaacggttcgtcatcgtaatctctattttggctcctattattatagtttttgttgcctct
gaaagaaatttctgaatcatcatcataatcgtaggacttgtcatttccatctctactact
atagtctctaatttcaaacattgccttaccaattggactacggctcaaacctaatttatc
taaaaaccttctggatactgggatctttaattgagggtcatttaacagtacaccataagt
ggaagcaatttcaggaagtatgcggcgttcagaaaacctgtattccttgatacaggacct
gtaggatgagattaaacttattacaatatctgatatgtcttccggttcttcagtaacagc
ctccaaaacctcgctcttgatttcttcactgggctcatatttttcttgtttggcaatgac
tatattttttgcatcttccaattctctaacaaatggcaattcatctttacaaatgaatag
cacagaagagccttctttcccacttctggctgttctaccaattctatgaatataattagc
caactcagatggaacaccaatttgcaaaacttcgtggacgtttgggaaatccataccacg
ggcaccaacgtcggtgcagactaagatccctgattcatcttttttgaatcttttaactaa
acttgttcttttattttgagtaattttaccatgaaattccaaaattggtaaatctttctt
aaattcattctttaaaatactgcacaaaaaggatgtgaatttaacagttggtgcaaaaat
aatggctttgtaattagaatctctttcctttatttgtttctttatatgctccacagcagc
aaatatactattggcaaacttttcggaaatgacgacagactggtcaattctttcatgtgc
ttcaggttcattcttatctactgtgtctagaaagagacattcttttttattcatgatatt
atttgccaatttttgtactttgtcgtccagagtagcagagaacaacaaagtcttgatgtt
atcggctgatttggagttcttttcatttaaaataccagaaatagtttccagatcatccct
gaatccaatttctagcaatctgtcagcttcatctagcactttgtaatctacgaacctaaa
aaatttgttggagtatttttccaaaacatcaatcaatctccctggagtggcaattacaat
gtttggcctcaacttattcattttattcatagctgccctgaagtcagtaccaccaactaa
agagacacaagcgtactttttcaagccataattcatatcgtggatttttttcacctctgc
ttcgatttgcaaggccaaatctcttgttggtgcgacaatgacagcttttaccatatattg
agaatcgaacttcgtatttatcaaatgctggaaaattggaatcaagaaggcaaatgtctt
acctgtaccggttttagctcttgcgataacatcatgatcttcactggacaagattggttt
gatagtcttttgctgtacaggagttaaaccaggaaattccatcctggtaatagctttatg
tatttctttatcaaggactccttcctccagtaaagagtccagcgttacttctttactatt
atcttcttttgggacgtgaattagtttggaaaaagtggtcttatcaaagtgcacttcatc
atcgtcttccctagaccttctccttgggcgagaattgaaacgggagtttctatacctgtt
actgttgttgtttctctgatacctaccaaaatttctttggtccctgtttccatcattgta
taatcttcttgaaacagcccaagtaatatggttgcaattcgagagagctgctaataaatt
tctgcttgcaagaacaggggtgcgccctttgatcaatatagaggtcaacatttatcagcc
taacgtgcaactctggtattttcttgccactctgagacaccatagtggccatcaatactt
cccttctttttataggaaaattttattctttctataatatcactacagacggagaatgaa
acagatgatgattgaagcttccataagtaaagacactttgaggttgctaatttgcttttt
cgaaataaaacagtgccatatatcactccagcctacttgttattatcagaattgggtacg
gtattcatctatatattaccagttgtaaatcacgatatatcacgatacacgactctccga
cgccagcgtttttcgtcagtttttctcaaggcggtataaaaaatcgatgatattcgatcg
aggcacttgttaacaagcatacactgtggaggcagaacaaaacaagcataactcttttgt
actgtattgtactctaccgccctgtatcacgtcggcacaccaacggtttcttttggcggg
tctattatatatattatatatacttttatctagacatcgtgtgagtaagtgaggttaaag
ctcaaaaacctacaagcaaaggcacaaggaaatcgaaaggaccaagaaaggaaaagaaaa
gaaacgatacgataagtaaagacactgtggaagaattgaacaatgagcgcacctgttcct
caattagtaaatatttctcatgccttgcaggcttccactatccagcaaattcgtttggat
atggtagattttaataaagattgcaaattatcttccattcaactggcaagaattgacaag
tatatcgattctttgcaagcggctttgaatcagtttaccaaagataacttgcacatagaa
cggaaggaaaagaacgtgactgaagcagatatacagctgtattctggcttaaaatcaatg
tacctagattatttgaaccagctaattaaactaaagcatgagaaacaacaccactctaca
ccgccgatcgctaatgatgtctcactggacttcttcgttaaccaattgcctaagttttct
gccgaggaaaggaaaaattacattgacaatttaatcctgaataaaaatagccataatcga
ttatctaaaatggatggtctggtagatgcagtcatcaatttatgcgtcttggatacttcc
gttgctgaaaatgtacgttcctatatgaaattattagatacattgggtttccaaaagggt
tcgaatagtactggtacaaaggccaacctcaaaaagaaattggctagctcgaaagcaaag
ataaaggattcagaaaaagaaaaggagaaggagaaggataaatcaaaagtcaagatgaaa
actaaattaaaaccttctcctttgctcaataacgatgacaaaaattcttctccatctcca
accgctagcactagcagcatgaaaaaattgaagtcgggtttattcaataaaaatgaagtt
aagtcttctacagaatctctacctacttcttccaagaaaaaactatcattttctaaatat
ctgaacaaggatgacgcagatatggccaaacttgggactaaacgatcaatagatgtggat
ttcaaagtcaaccccgaagcatccacggtggcttctaatattatatcttcgtcaacgtca
ggctcgtcaaccacaacggtagcgactcctgcttcttcagaagagcccttaaaaaaaaaa
accaaaatatccgtgcaagactctaatgtacaatcgattttgagaaatggtaaaccgaaa
aaagcacgcataagtagcatcaaatttttggatgattcccagctaataaaagtctatggc
gatgacttgccaaatcaaggtctacaagtttctcctactcaactgaaaaaaattctgaaa
ccattcaaggagggggaaccgaaggaaattatattgttcgaggatatgtcaatcaaatta
aaacctcttgatttgatgtttctgaagaacacaaacagtgatgactatatggatatatcc
gagactaaaggcggtccgatccactgcgaaaccagaactccgttaatctatagaaaaaat
ttcaatcatttcaacccggacttgaataaaaggccgccaagagaacccatagaattcgac
ttaaatggaaatacgaactcaaccccgactatagcaaaagctttcggtaaaaatagttta
ttactaaggaaagaccgtggcggcttaccttataaacacgtccccatagtgaaaagaaat
aaatatcctccgcgccccgtacactaagctatgacatgctgatacataaacatgtagtat
atatactcattttatataatgtaattataagatatcaaccttatactgcgctagactttt
tattttgaagttttttcatcagtaatctagacatgacgatgctactggcacttacggccc
caaaaggtgggaaatactccaaaacagttcttaatttactaggttggatcttttttacaa
cactttcaatctgttcgtataagtcaaccaatgtgctgttattttgtaggatatagtcag
accttgccattctttcttcagcactcatttgactttttagcctgttttttgcatcttctt
cactaagttcaggatttcttgtcattaatctttctagttgcaattcttgggtgcagataa
ctgaaacggtaacaccacatatggaatccagatttccttcaaataagagtggcacatcca
atacacacattctatatcccttcaagtaatagtagccaatttccttgaacattgcatacc
tgattgcaggatgtgttatcccattcaaggcttgcaaatcttctttatgactaaaaaccc
atttccctagggcttcacgatttaaatgcccatcctccaataataaattcggtattttgt
ccttgaagtataacacaatttggtcataagcattctgaccaggttcaacaacttgacggg
cgatcttgtccgcatcaacaatgggtagcttgtatttgtctctcaagcgccgcgacactg
tactcttaccacaagcaatcccacctgtcaatcccactaccagcatatttcaattgtggc
tatctgacaactttcactgagcttttaatctggaccgttattattgtgccatgtattctc
cccattctaggtaaaacaagggtaagaacaaaaaattaaaaaaaaaaaaaatagaaaaaa
cctttgcatatatttgggtctgcctaattcatctaaagcatatttcaattacaaccacgc
aaaggattaaaaaaatccagaacacgataatgtcaagctcaataccgcgcgtatactctc
tagggaactcagccatgacgtacttactagcattgagaattgcacaactcccaagtcaac
caaaggttccatcagttgttcttcttttaaacgatcagaagaaactgaatagattcctca
ataatgactctaaaattattgttaaatcgagtaataacaataaagaaatttatcatagac
agtttatggcatcttgtgtcccgcccattctaagcaatggtgaaattgcaccaattgaaa
atttaattgtctcagacccctcttcgaaatttatcactgcccaactttctaaatacaata
aatctttaagacccgaaaccaacattctgtttttgaatccaagtttaaatctattggaac
atttgcatagatatcgatggaggtttgatgaggcaagaccaaacttgttcatgggcttta
caacaccagttgacgttgggaccatacatcaagaatttcaactgtctctcaaagtgaaag
gaaggatccaatttcatattgcaaagattgatggttttcctcgaatgagtagtgctggta
aaagtgcgagtctttctttaagaggtgacaggcagaaaaatgaaaaagaaaataatacgt
tttataagttgtttagggaaatttccaggctacgttctggaataggttccgacctagtta
gttttgatttgcatgttcatggtttccaggatttgttcttcactgaactggagaaattga
tattggagagttgtaccgagccattattggcagtatatgattgcgtatataaaaaggaac
ttttgaaaatccccggagcacaagatataataaaaaagttgattagtgagcagctgtcaa
ttatcgaccgttcctacccctcactaaacaccaacccaaactattctgtaatctttgaca
aggagagaatatttagcttggtgatgagggacctagaagttaatgggcacaagcgggcta
agttggcccaatctttaaatcaattgaatcaaacgaacattaatgaacttaacggatttt
ttgtttctcttggtaagtacaaaaaatgtaactgcaagtggaatgatatacttctgactt
taataaaagggaaacagtttattactaagcaaaaagcgctcgattatcattacctgtgaa
gaaatttcatgtatatacaatagatcttcctaaattttcatatatgaatggctgctccgc
acatgtacttgcgaagagaagcttgggcactggcacttccgaatttaaagttatttcttg
gactttacaaatacctatgattgcaggtcttgtaagtgttgtgtaagtatttttatatac
cctttgtatatggtaattaagttttgtaagcagaggttatcctcaatattacatactttt
tctgtcaactcgctaagtgtctttgtatattttgcagttaaggaaaccaataattctttt
aaaactgaagagatttttggcttgaagtaatcttctgatatgtaaccttcaatgaacttg
cgcaccctcctttcatccctcgtcacataatagtttaatgctacgaatatcctataactg
atatcagtctcattgatcgtgtaatctccccaataatcatgttccaatagaaacgttttt
acctcctttttgtcgtcgtctattaattcaataatttcgtcagatatgtctaagtagttc
catttgtttccgtctaccacaaatccatactcgttcagtaaaaaatcatttgagtgtgca
ccataattcaaaaagagctcctcgttaatgttgtcatagaggtggtcgccgcatctaatg
gtaaattgtccaattccaatgatgttttctccttctgacctcaactgaggacttaactga
ggatagcagtgcaaatctgactcacaaatgtggttcatgaaatcaacatacggcactaaa
gtgaaattgcttgaggagtcctctattttcaacggaatcttagcgtaaagacatctagag
tttataataaaataaacatgtacaaaaagggaaaataactcatcactagtaaatttgtca
gaatttttcgtacagcttaaggatccgtaaatttcattccatttcaaaaccacctctgaa
atggtttcccaatcttctctgacaaggccactaattcttgccatgtgatttcgtgaggca
gcagggagatatttaatcagtgaatggtatcgtgaattggggtcacagttccaaatggct
gggattgaacgcagctcctccattgagggccatacatcaaagaatggtttccaatctgag
tagatttcattttgagtccattttggcaatagaaaattttcaaccaatatataaaatgat
accaattgaaatgatgataaacttaacaaaaactctttcgataattcggaatataatcca
tatctagggtcggcccaggctttattttctgcttcaataatattgtcctcataattgatc
ggctttctatcgattgtgataccaggaatattcagctctttattaaactttgaaatatga
tagaggatagtgtgaaaatttagttgcttggagctcggtactgatacaatgatatcgttt
tttcttatcgaaccgtgactgaggacaatccctctgccagtttctggcgattcacagatg
ctgatgttgggcgcaatataaaacttatctgattttttcagccatgttagcaagacatcg
acctttccttccattcgcaatttactatgtaacttttttgtagatatttattcaaaatct
gtatcttcgacaatcttgagactattggtgatgagtagacgcatccagttttagcttgag
ttcccgaattttttttaattttacttaatcaagaaatcttgaaaaaatgaaaaaaaagag
tgtgaatcagaattgcaaaacaatattcaaagtatatggaatatgtgcttatttataata
tatggatcttctcatttctacaggacaagccctgtttttgctttgtagattatgcttgta
gtatttttcttctttcgagttattgtggcaattgcttaacggccgtcgcaactaaaccga
atgaaatggcaactattccaaagagcattcccttacttacgcgcgttttcttgccttcga
cgactcctagttcttcagtgcttattaatgtatcttcggtatcctttttttcttctcttg
aatcattttgttttactttagcgttattgtcattgttaataccaccattaaaattgcttt
gtgttaaaactaaatttttccccctctcttcttctatttgaaggttcagctctcttaatt
cactttcgagctcctgaagcttttcatggttttgtttttccttcaagctacatgcagatt
ttactttattattttgttgtttgatctcttttaattggtcttccgattctttgagtagtg
catcattattttctgatagagttttttgtaaagccgtgctcagtttcagtaaatgctttt
cattcatatcaatcatgtgcttattgatgaaatcaaggtttatcgtatagttttgcataa
agttttgcatggaatgtaatttttccagctcttgtttttctaaggacagctcagtagtca
aattttttatcatatttatcaaatttatgcttgtacctgctgaattgttgataaaaattc
cactgagaacctcagtttctggacctaaaatattatcatctaattctgagttattaatat
ctccaaacatagctgcctcaaaggctgccctttgagccgttgttgcagatgttacaccag
cttcggtataattttcctttaaatgagaacgtattggaatgtgttgattatgatgacctc
tgtcgatctttattccgtttatattagtggagttcccattattcttattagtataatctt
gttttttcatcaccaaatttgtggggtcagatacagtgttcattaagggaattactgaaa
tctcttccacatacgcactgatttttctatgttcaaactttgagtcaatatcagttccca
aatccacagtatcaccaacttttaattctacatcattttggcctattttaacaccgttga
cgaaggtaccgtttgaactttttaaatcgcgaatatatatctttcctgatgtagggtcac
aactgagacaagcgtgatttctagaaagaactcttgagtcaaaatttccgttatctggtc
tgacttgttgcgaaaataaatctcttttcgagcctgaattattcttgtttacgctattgg
taactggtcgacctaatttaagtccgtcaggtttaaatggtacaacaagaaacttagtct
caaaagttgcatttaaggatttgagtataataatgtgggtgtgtttttttcttgggctac
cggttctaaataatgtctcagttgatccattttggaatttgctcaattcatctaaagctg
gagggctaatggcttctacaggaattgttacttgtccagccggtgttgggtctattgaat
tgttattttggtcctgactttgattttcaaatggagaacggattttgttggctaatattg
gggataattgttgctgttgtgaaacttgatggacggaaggtggagatgaagcggtaggca
acaaatctaagcctggtggtatggtatactggtctatatcgacatttgaacgggagccac
tgcttctcgaattgctacgggcacgacccattggtcttttaggcggtgacgtttctggcg
tttttgtcattccctgcgaattcgattggtccctaacatagggagaatgttgcagttgcg
gagggggccggcgccgtttttccagttctaccatgccaagaatttacagttgtcttcctt
ccttctaatttccagttggtgagactggtgacgatccgtggggtccggattgcgatttac
tttcattatgtatttattattagcgattataaagtttgttttcacagggcgtagtagtta
gcaacaatgaaaatgaataataaacaaatcacagacgcttatatctgtgtacgaattgaa
ggataggcaaaataaccatgacagacgcgcttgaacagagcgtccttgcgttggagggaa
cagtttcagtattgaaggattctgtggagtctttaaaatgtgcaaatgagccaagcacga
accttgcatcgacaatgttgcaaaccaaaagggttttccgtttagttcccgaatatgatg
ttgaaaggtcaaaattagatttgattgaagaggtagaaccgctggttaggactctgggcg
ataagttacgtaaatctatgggtagaatgcaaagggaactcgatactttgcagcaaactt
atgaattaaacgatctaaggctaaagaagaacattagtatggatgatgatgatgctctga
atagtccagacatgggtcaggaatacgaagggcgcgatgcggacgacgtggttatgatgg
catcttctactaatgaggaattggaagaattgaagaaactaaaggaaaagaagaagcaac
tggagaataagttggaaatactcaaacagaaatagttagaagcttattttttaaagcatc
catttatctctttatccagtttgtattataaattattgttaatgttatcgctagtagatt
acttatatgtacttaactgtttgctagctaccaaatttgcttggtgattagccatgctgg
ccttcaatgaattcaactttgcgcttatactaatcaaagttgggtcacttgtagatacta
ttaacttttcacattccatgactaccctattatcgaaagtaacgccccttcttaataatt
cctgagcttctggaagtgttatagcttcactttgaaaagaagaaattatgtggttaagta
atgtggaatcctggacttgtacaccgttttctgagagaatcttagataaagttttgtttc
tttcatttgtcacttgatttcttatttgatcgcaaaatgacctgccagttttactatcaa
tctcgcaccaaggttttttagtcaccttaattagatttcgtagttctatgcaaagctcat
tcctacaaagcgtaagttccagtcctaggatgtgggcggtactttcacaaacgctatagc
agtcctggaacatttccttcatagcaaagttgttatcttctgggaataccaagtctctag
gaggattttgtaaaagtattagagaatggttcaaaagttccatggccacgccaaatttgg
atacgaattcgctgacatctgtagctacttgaagttgattcagtatttccaaaatatttt
tcaagtgcgtcattatcttactgaattgaatcagtaagaaattcagtccagtattcattc
gaaacatcacttgtttacccctttgaaattgtgggaatctgacaacaatgtgaaagtcaa
caatgtattggccttgtcttgtgatcacaccctttaccgtcggagagtcgttttgtttgt
tactttcgttgggaataccattagatacaggcattttgaatatttggtcactctctagca
tctctagacatttagaaaagttgtcaataatgttgggtaattgcggtttgacgatttctt
cgatgagccaggagcattcttttacggcatccttaaagttgtcgtatttatcttcagcgc
caaatctatcatttggaaacaaatcaacactcatatggcttttcgagcacttccactgtg
tgcttaatcagatactataattttgtaattcactcaaccccgaattgctccattcagtat
atatacttcatataacttttgagagaaaaatagttgcggtttgtggaaaagaaggggagg
aaagcaattagctacaaaaaaggacaagtaaaagagtatgttgaggtgatctttactgaa
atcaacagctactttggcagtgaaatgccaacgtcgtgggctaatattacctgcggcggc
aatgtacaccttaggctcattaatatttggtaaggaagcaaggttggcggatgccatgga
acgtggtgagttacataacaagaacgttGATTATGCGAAAGAAGCTGAGGAGCGTACCGA
GTTACGTATTAGGGCCTTGGCCAATACTCGGCCAATGGAACCTCGGTACAACGGCCATGT
TCCCCTTCATCGGTACGAGAAATTGCTGCTGTTTGCAATTTCCGGTTGGAATTCATTTTT
CCATCCTGAAGATGGTTATAATATTGTACAATTGGGTGAGGCAACTGCggcgcgccggat
ccCGGCATCAGAGCAGATTGTACTGAGAGTGCACCATACCACAGCTTTTCAATTCAATTC
ATCATTTTTTTTTTATTCTTTTTTTTGATTTCGGTTTCTTTGAAATTTTTTTGATTCGGT
AATCTCCGAACAGAAGGAAGAACGAAGGAAGGAGCACAGACTTAGATTGGTATATATACG
CATATGTAGTGTTGAAGAAACATGAAATTGCCCAGTATTCTTAACCCAACTGCACAGAAC
AAAAACCTGCAGGAAACGAAGATAAATCATGTCGAAAGCTACATATAAGGAACGTGCTGC
TACTCATCCTAGTCCTGTTGCTGCCAAGCTATTTAATATCATGCACGAAAAGCAAACAAA
CTTGTGTGCTTCATTGGATGTTCGTACCACCAAGGAATTACTGGAGTTAGTTGAAGCATT
AGGTCCCAAAATTTGTTTACTAAAAACACATGTGGATATCTTGACTGATTTTTCCATGGA
GGGCACAGTTAAGCCGCTAAAGGCATTATCCGCCAAGTACAATTTTTTACTCTTCGAAGA
CAGAAAATTTGCTGACATTGGTAATACAGTCAAATTGCAGTACTCTGCGGGTGTATACAG
AATAGCAGAATGGGCAGACATTACGAATGCACACGGTGTGGTGGGCCCAGGTATTGTTAG
CGGTTTGAAGCAGGCGGCAGAAGAAGTAACAAAGGAACCTAGAGGCCTTTTGATGTTAGC
AGAATTGTCATGCAAGGGCTCCCTATCTACTGGAGAATATACTAAGGGTACTGTTGACAT
TGCGAAGAGCGACAAAGATTTTGTTATCGGCTTTATTGCTCAAAGAGACATGGGTGGAAG
AGATGAAGGTTACGATTGGTTGATTATGACACCCGGTGTGGGTTTAGATGACAAGGGAGA
CGCATTGGGTCAACAGTATAGAACCGTGGATGATGTGGTCTCTACAGGATCTGACATTAT
TATTGTTGGAAGAGGACTATTTGCAAAGGGAAGGGATGCTAAGGTAGAGGGTGAACGTTA
CAGAAAAGCAGGCTGGGAAGCATATTTGAGAAGATGCGGCCAGCAAAACTAAAAAACTGT
ATTATAAGTAAATGCATGTATACTAAACTCACAAATTAGAGCTTCAATTTAATTATATCA
GTTATTACCCTATGCGGTGTGaagcttcccgggATTGCCGGTCTTCTTGGAGAATTTGAA
GCAAACAATGTTAAGTGATTCCTCTGGGAGGCGCATTTTGAAGGAACAACCCAATATCAC
AACAGAGATTTTGCATATGGACAAACTAGCTAAATTGCCACATAACACGTTTGGGTATGT
ATATTACCAATGGTTGAAAAGAGAAAACGTTTCTCCGGACACTAGAGCACCTGT
