# Supplementary material for: Characterizing meiotic chromosomes' structure and pairing using a designer sequence optimized for Hi‐C
Source: Mol Syst Biol. 2018 Jul 16;14(7):e8293. doi: 10.15252/msb.20188293 (PMC6047084; doi:10.15252/msb.20188293)
Supplement: Supplementary file 2 — Dataset EV1 [file MSB-14-e8293-s002.zip › README.txt.txt]

The two fasta files in this zip correspond to the syn-HiC redesigned region (Syn-HiC region on chr IV.txt) and the corresponding native region along chromosome IV (Native region before syn-HiC design IV 710,000-860,000.txt). 
