# Supplementary material for: Characterizing meiotic chromosomes' structure and pairing using a designer sequence optimized for Hi‐C
Source: Mol Syst Biol. 2018 Jul 16;14(7):e8293. doi: 10.15252/msb.20188293 (PMC6047084; doi:10.15252/msb.20188293)
Supplement: Supplementary file 3 — Source Data for Expanded View [file MSB-14-e8293-s003.zip]

Archive with 1 entries (1 files):
- source_data_Figure_EV3.pdf
